# Supplementary material for: Oxide-hybridized carbon as a catalyst support for efficient anion exchange membrane water electrolysis
Source: Nat Commun. 2025 Dec 12;16:11090. doi: 10.1038/s41467-025-65980-w (PMC12700888; doi:10.1038/s41467-025-65980-w)
Supplement: Supplementary file 3 — Supplementary Data 1 [file 41467_2025_65980_MOESM3_ESM.zip]

Archive with 48 entries (47 files):
- DFT-Models/
- __MACOSX/._DFT-Models
- DFT-Models/V1-TiO2-OH1-O2
- __MACOSX/DFT-Models/._V1-TiO2-OH1-O2
- DFT-Models/V1-TiO2-AIMD-initial
- DFT-Models/V1
- __MACOSX/DFT-Models/._V1
- DFT-Models/V3-TiO2-OH3
- __MACOSX/DFT-Models/._V3-TiO2-OH3
- DFT-Models/V3-TiO2-O3
- __MACOSX/DFT-Models/._V3-TiO2-O3
- DFT-Models/V3-TiO2
- __MACOSX/DFT-Models/._V3-TiO2
- DFT-Models/V3-TiO2-OH2
- __MACOSX/DFT-Models/._V3-TiO2-OH2
- DFT-Models/V1-TiO2-OH1
- __MACOSX/DFT-Models/._V1-TiO2-OH1
- DFT-Models/Gr
- __MACOSX/DFT-Models/._Gr
- DFT-Models/V22
- __MACOSX/DFT-Models/._V22
- DFT-Models/V3-TiO2-AIMD-final
- DFT-Models/V22-TiO2
- __MACOSX/DFT-Models/._V22-TiO2
- DFT-Models/V1-TiO2-O3
- __MACOSX/DFT-Models/._V1-TiO2-O3
- DFT-Models/V1-TiO2-OH2-O1
- __MACOSX/DFT-Models/._V1-TiO2-OH2-O1
- DFT-Models/V3-TiO2-AIMD-init
- DFT-Models/V3-TiO2-OH1
- __MACOSX/DFT-Models/._V3-TiO2-OH1
- DFT-Models/V3
- __MACOSX/DFT-Models/._V3
- DFT-Models/V3-TiO2-OH2-O1
- __MACOSX/DFT-Models/._V3-TiO2-OH2-O1
- DFT-Models/V1-TiO2-OH2
- __MACOSX/DFT-Models/._V1-TiO2-OH2
- DFT-Models/V21
- __MACOSX/DFT-Models/._V21
- DFT-Models/V21-TiO2
- __MACOSX/DFT-Models/._V21-TiO2
- DFT-Models/V1-TiO2-OH3
- __MACOSX/DFT-Models/._V1-TiO2-OH3
- DFT-Models/V3-TiO2-OH1-O2
- __MACOSX/DFT-Models/._V3-TiO2-OH1-O2
- DFT-Models/V1-TiO2
- __MACOSX/DFT-Models/._V1-TiO2
- DFT-Models/V1-TiO2-AIMD-final
