# Supplementary material for: Oxide-hybridized carbon as a catalyst support for efficient anion exchange membrane water electrolysis
Source: Nat Commun. 2025 Dec 12;16:11090. doi: 10.1038/s41467-025-65980-w (PMC12700888; doi:10.1038/s41467-025-65980-w)
Supplement: Supplementary file 3 — Supplementary Data 1 [file 41467_2025_65980_MOESM3_ESM.zip › DFT-Models/V1-TiO2-OH1-O2]

C  H  O  Ti                             
   1.00000000000000     
    12.3192000000000004    0.0000000000000000    0.0000000000000000
    -6.1605869999999996   10.6681699999999999    0.0000000000000000
     0.0000000000000000    0.0000000000000000   20.0000000000000000
   C    H    O    Ti
    49     1     5     1
Direct
  0.0027442796356841  0.9979484695654735  0.0017727051251096
  0.2675081199181388  0.7331908497709571  0.0143421855631972
  0.3929276019436679  0.6079096082803290  0.0537163973260563
  0.8665729191367346  0.9270209717213288  0.0026953253150456
  0.5929848443410555  0.5814554408700658  0.9987415917587483
  0.6066463436804161  0.3938047536947240  0.9917636308345881
  0.0023045967637067  0.5977942171429105  0.0014917536038034
  0.8664599069056780  0.7285157640870819  0.9991616632486882
  0.4675644396430624  0.7346210703876275  0.0254762229096808
  0.6570812763693463  0.7170781747319094  0.0051291663198383
  0.8019188361687581  0.5957940964795665  0.9962928162580145
  0.4692565573597494  0.9316714254758719  0.0057258479407967
  0.8695049101232316  0.5298966440442289  0.9971433717153796
  0.5975620150851617  0.7925526302879392  0.0133826831476290
  0.8053268820234191  0.3965134508284665  0.9961161521067683
  0.4013928084789247  0.7995362099416297  0.0152073007509350
  0.7956974391841216  0.7906003273828482  0.0020043751916844
  0.0692311181921996  0.9314155711993336  0.0009754830606742
  0.2017474948383862  0.7988989110791612  0.0063189747104959
  0.2693088593099351  0.9326471299468978  0.0022350411180495
  0.6675637179728073  0.9268601155859232  0.0062078038420940
  0.2032435884723784 -0.0005266894646415  0.0000637489062465
  0.0680290375854135  0.7313674292278785  0.0025596741220738
  0.6679379676127857  0.5265512933122624  0.9943207476594713
  0.2010866134561965  0.5993541275999471  0.0153134814961354
  0.2660169928030764  0.5333219927567725  0.0256294694363599
  0.8016859818474430  0.9949639499812200  0.0028258123845246
  0.0057556559009544  0.1990281518643147  0.0027481453938144
  0.4192017189635762  0.4074933495094076 -0.0016509735177247
  0.0012204491998777  0.7974520691100891  0.0004605146723699
  0.2836650381857493  0.3436230367432550  0.0048421467658122
  0.4048673780915559  0.1987233093631866  0.9951817894988553
  0.4708198422634967  0.1311558752547307  0.9964056444768908
  0.6040959809268567  0.1952111690234577  0.9957246411974051
  0.8709275527552659  0.1297471894402409  0.0015303549292186
  0.4739991031578090  0.3324937979807424  0.9933206470463782
  0.8717897701502256  0.3302295352073809  0.9996298698538313
  0.6719970860413899  0.3285439509691117  0.9931650706309314
  0.8043159256826540  0.1963088592855725 -0.0000544589018289
  0.6704094421937848  0.1288504154333898  0.9994479858002571
  0.6024603079826012  0.9954339108189763  0.0041919081835670
  0.0052843357959169  0.3982773284704192  0.0043555078449324
  0.0690253516841703  0.5315095910839105  0.0059505365009924
  0.0736867045335286  0.1341196337477751  0.0025059437646146
  0.2101401117282871  0.2050325542069448  0.0015629841661966
  0.2722151472287572  0.1342771277596220  0.9984207271534569
  0.0739188593487536  0.3332344912852248  0.0062017939598848
  0.4029695023252668  0.9984280666556936  0.0010216088311021
  0.2082932983311936  0.4033026729843041  0.0134032253705700
  0.7326994922931043  0.7131453299367970  0.2175444456444290
  0.5802497661225040  0.4442156418679377  0.2433377414952057
  0.3849998899486857  0.4391874894590149  0.2381542328569454
  0.6623854627036833  0.6910031244654431  0.1876132036980079
  0.4268481213975754  0.5726860637755811  0.1040673590121333
  0.5291661336684538  0.4076414712952331  0.1252996433167730
  0.5253227756680500  0.5219862598896605  0.1824428895718170
 
  0.00000000E+00  0.00000000E+00  0.00000000E+00
  0.00000000E+00  0.00000000E+00  0.00000000E+00
  0.00000000E+00  0.00000000E+00  0.00000000E+00
  0.00000000E+00  0.00000000E+00  0.00000000E+00
  0.00000000E+00  0.00000000E+00  0.00000000E+00
  0.00000000E+00  0.00000000E+00  0.00000000E+00
  0.00000000E+00  0.00000000E+00  0.00000000E+00
  0.00000000E+00  0.00000000E+00  0.00000000E+00
  0.00000000E+00  0.00000000E+00  0.00000000E+00
  0.00000000E+00  0.00000000E+00  0.00000000E+00
  0.00000000E+00  0.00000000E+00  0.00000000E+00
  0.00000000E+00  0.00000000E+00  0.00000000E+00
  0.00000000E+00  0.00000000E+00  0.00000000E+00
  0.00000000E+00  0.00000000E+00  0.00000000E+00
  0.00000000E+00  0.00000000E+00  0.00000000E+00
  0.00000000E+00  0.00000000E+00  0.00000000E+00
  0.00000000E+00  0.00000000E+00  0.00000000E+00
  0.00000000E+00  0.00000000E+00  0.00000000E+00
  0.00000000E+00  0.00000000E+00  0.00000000E+00
  0.00000000E+00  0.00000000E+00  0.00000000E+00
  0.00000000E+00  0.00000000E+00  0.00000000E+00
  0.00000000E+00  0.00000000E+00  0.00000000E+00
  0.00000000E+00  0.00000000E+00  0.00000000E+00
  0.00000000E+00  0.00000000E+00  0.00000000E+00
  0.00000000E+00  0.00000000E+00  0.00000000E+00
  0.00000000E+00  0.00000000E+00  0.00000000E+00
  0.00000000E+00  0.00000000E+00  0.00000000E+00
  0.00000000E+00  0.00000000E+00  0.00000000E+00
  0.00000000E+00  0.00000000E+00  0.00000000E+00
  0.00000000E+00  0.00000000E+00  0.00000000E+00
  0.00000000E+00  0.00000000E+00  0.00000000E+00
  0.00000000E+00  0.00000000E+00  0.00000000E+00
  0.00000000E+00  0.00000000E+00  0.00000000E+00
  0.00000000E+00  0.00000000E+00  0.00000000E+00
  0.00000000E+00  0.00000000E+00  0.00000000E+00
  0.00000000E+00  0.00000000E+00  0.00000000E+00
  0.00000000E+00  0.00000000E+00  0.00000000E+00
  0.00000000E+00  0.00000000E+00  0.00000000E+00
  0.00000000E+00  0.00000000E+00  0.00000000E+00
  0.00000000E+00  0.00000000E+00  0.00000000E+00
  0.00000000E+00  0.00000000E+00  0.00000000E+00
  0.00000000E+00  0.00000000E+00  0.00000000E+00
  0.00000000E+00  0.00000000E+00  0.00000000E+00
  0.00000000E+00  0.00000000E+00  0.00000000E+00
  0.00000000E+00  0.00000000E+00  0.00000000E+00
  0.00000000E+00  0.00000000E+00  0.00000000E+00
  0.00000000E+00  0.00000000E+00  0.00000000E+00
  0.00000000E+00  0.00000000E+00  0.00000000E+00
  0.00000000E+00  0.00000000E+00  0.00000000E+00
  0.00000000E+00  0.00000000E+00  0.00000000E+00
  0.00000000E+00  0.00000000E+00  0.00000000E+00
  0.00000000E+00  0.00000000E+00  0.00000000E+00
  0.00000000E+00  0.00000000E+00  0.00000000E+00
  0.00000000E+00  0.00000000E+00  0.00000000E+00
  0.00000000E+00  0.00000000E+00  0.00000000E+00
  0.00000000E+00  0.00000000E+00  0.00000000E+00
