# Supplementary material for: Oxide-hybridized carbon as a catalyst support for efficient anion exchange membrane water electrolysis
Source: Nat Commun. 2025 Dec 12;16:11090. doi: 10.1038/s41467-025-65980-w (PMC12700888; doi:10.1038/s41467-025-65980-w)
Supplement: Supplementary file 3 — Supplementary Data 1 [file 41467_2025_65980_MOESM3_ESM.zip › DFT-Models/V1-TiO2-AIMD-initial]

C  O  Ti
 1.0000000000000000
    12.3192000000000004    0.0000000000000000    0.0000000000000000
    -6.1605869999999996   10.6681699999999999    0.0000000000000000
     0.0000000000000000    0.0000000000000000   20.0000000000000000
 C   O   Ti 
  49   2   1
Cartesian
  0.0097830081686104 -0.0142753865380309  0.0776115822243260
  7.4095443372109422  1.4029453138633052  0.0804578385824960
  3.7064601062379876 10.6499072636425325  0.1428302520474460
  9.8716650396553387  1.4063885131576412  0.1333631109671440
 -1.2121710546684459  2.1250185241294930  0.1722719795557980
  2.5299922827164183  4.1551628382784029  0.5045391604830400
 -4.9192335137587548  8.5224324107316214  0.0136200068221540
  1.2601173184787267  3.5413163231782563  0.3617693032691840
  3.7162092265293971  2.0943665069897253  0.0102370800202480
  3.7189174649519634  3.5060531818522471  0.1093742503790640
  6.1783190432511228  2.1101167393489662  0.0216525704385500
  6.1802058831496494  3.5324187583333244  0.0038874559349820
  8.6409693567004915  2.1168678507177900  0.1070879051413960
  8.6431096324723704  3.5400636304282962  0.0905572878115600
 -2.4436758350354544  4.2556455734026732  0.1754302180671760
 -2.4523393508524567  5.6753612808806144  0.1422383184840620
  0.0211113222341728  4.2644492003477694  0.4653293746238260
  1.2453567198878437  2.1281286468242091  0.1324816688975060
  0.0127899971877202  1.4111356136489608  0.1221199401793220
 -1.2048470924069017  3.5518512578790125  0.2666492361157440
  4.9391234887281605 -0.0208195462631191  0.0092625520470980
  2.4734189221102132  1.4039796077044597  0.0439810554682000
  7.4017735515408347 -0.0168421065074770  0.1388280953716100
  4.9477446493443393  1.3960817284260640 -0.0140654483119400
 -0.0286714357976437  5.6976469760777206  0.5672379820176100
  6.1648027492672641  7.8070507640870028  0.0213585598121180
 -3.6910842878400643  7.8095988777726708  0.0342043175668300
 -1.2296335737710653  6.3956611401738286  0.2687211294195800
 -1.2377422675758434  7.8192461892467646  0.2012705769649160
  1.0542141921897787  6.5234548453499794  1.0436062361725000
  4.9350547190337908  9.9384539118435598  0.1216699130407140
  3.7214250684233972  6.3829309441603019  0.0095587360780320
  4.9482443658171329  4.2317747155125112  0.0163065655412720
  1.2043060491558806  7.8492200938029031  0.5106817683454220
  6.1847588270262284  6.3881142036009884 -0.0135594857804160
  4.9296813127092438  8.5141597384753815  0.1083554044532380
  3.6862762307125805  7.7838114320591760  0.1803168773879820
  2.4544321250005972  8.5192140980756701  0.3351009349767500
  0.0086253070525812  9.9451721690884050  0.0985732816997740
  2.4711857668201960  9.9320094909224323  0.2037523179051260
 -2.4576908103171800  9.9438127720811273  0.0168820317686620
 -2.4592194462496204  8.5235045302727439  0.0726267198670500
 -4.9219079138622144  9.9420723290262139  0.0301900436128700
  2.4712309216693371 -0.0130026654621402  0.0142769585839240
 -0.0080235180700008  8.5317371912498530  0.2372692684835180
  7.4130594746531271  4.2486743465403096  0.0190046554871060
  4.9376621545865440  5.6784780606815755 -0.0220739314243700
 -3.6811995883621140  6.3875605062239185  0.0491824586824340
  7.4099573642513237  5.6732569918034166  0.0075168206681880
  3.9912881434834548  4.3551270422997215  3.1820262880167500
  1.7079538468794508  6.1660910413064620  2.1256854636438143
  3.4244711402127463  5.3481246917226466  1.9214771715949519
