# Supplementary material for: Oxide-hybridized carbon as a catalyst support for efficient anion exchange membrane water electrolysis
Source: Nat Commun. 2025 Dec 12;16:11090. doi: 10.1038/s41467-025-65980-w (PMC12700888; doi:10.1038/s41467-025-65980-w)
Supplement: Supplementary file 3 — Supplementary Data 1 [file 41467_2025_65980_MOESM3_ESM.zip › DFT-Models/V1]

 C                                      
   1.00000000000000     
    12.3192000000000004    0.0000000000000000    0.0000000000000000
    -6.1605869999999996   10.6681699999999999    0.0000000000000000
     0.0000000000000000    0.0000000000000000   20.0000000000000000
   C 
    49
Direct
 -0.0000130780876601  0.9990134462420516  0.0070859529381134
  0.2656837457100034  0.1316598530167742  0.0072870646668154
  0.3999873364736526  0.9985201777322205  0.0071658421600831
  0.4657744158083603  0.1327505074841385  0.0071511679750030
  0.5996193538151730  0.9999560741313515  0.0073208537458480
  0.6656932945479180  0.1333932259505221  0.0070499885698348
  0.8002490227248575  0.9999586643179941  0.0072482116471343
  0.8659764208818193  0.1329042843537865  0.0070909799145126
  0.9989155759007260  0.1986465965675975  0.0072504831817220
  0.3918700916016786  0.3943910174305200  0.0079680139674029
  0.0008725202633961  0.7990961013474591  0.0070434903446473
  0.2706794640143872  0.5304015922721915  0.0081032469811473
  0.3985686378759007  0.1997300804388640  0.0073676893714158
  0.4642042661464024  0.3352591290882865  0.0076912987980376
  0.5988072516438455  0.2001302036328485  0.0070884684622522
  0.6646751085648090  0.3342590954130098  0.0072193217267787
  0.7990755562263636  0.1998159027048608  0.0070094283530948
  0.8654994958634693  0.3332085792916940  0.0070521103601985
  0.9989144017358910  0.3992924178139265  0.0073237052950400
  0.0677368619719552  0.5321515189793909  0.0074180398830875
  0.1971245647978012  0.3971161808734768  0.0079037031486876
  0.1979259220211704  0.1969015735546844  0.0074622124005347
  0.0652678404002021  0.1316525240638005  0.0072430750799783
  0.0655312106618993  0.3322774130714781  0.0075109745939950
  0.2633923096917326  0.3301455602600501  0.0078371030533823
  0.7994358144008958  0.6004170690856321  0.0073653107003025
  0.6640418737975060  0.5347985400486210  0.0076939714515453
  0.7988073695257757  0.4001233330141120  0.0070897624848416
  0.8662875292716363  0.5331684441347778  0.0071495034690142
  0.0004577359684567  0.5989672269300417  0.0071640418775226
  0.0674976894304512  0.7322431345540600  0.0070983789134623
  0.2024097111266962  0.5980719922235695  0.0077879098939725
  0.2679052516298052  0.7310271273562394  0.0076445956557153
  0.4032985960159839  0.5951389768320220  0.0082736878001160
  0.8673517156048746  0.9337091471524910  0.0072390803445798
  0.6051005424528978  0.6071060977487261  0.0079751511495135
  0.5982004239895770  0.4008111470044943  0.0075858364317582
  0.4684578566852916  0.7279614272822647  0.0081008629890306
  0.8674075081566358  0.7333093667984659  0.0072821849709483
  0.8021632631045718  0.8010703862186050  0.0074572486252876
  0.6689533018857678  0.7355588436487539  0.0078368295248589
  0.6017688878119644  0.8016294869570646  0.0079006586783052
  0.4667694089682351  0.9311479048776777  0.0074169994989947
  0.6665988452425223  0.9332882974454788  0.0075074039422616
  0.2667244404027977  0.9314945158256542  0.0071003603782376
  0.2007652055428666  0.7982142149367758  0.0072334542428177
  0.0668703113725325  0.9321398178101548  0.0070078726500765
  0.1999046834265238  0.9981579046462888  0.0070467300218456
  0.4008580781302369  0.7964069775123626  0.0077864306465715
 
  0.00000000E+00  0.00000000E+00  0.00000000E+00
  0.00000000E+00  0.00000000E+00  0.00000000E+00
  0.00000000E+00  0.00000000E+00  0.00000000E+00
  0.00000000E+00  0.00000000E+00  0.00000000E+00
  0.00000000E+00  0.00000000E+00  0.00000000E+00
  0.00000000E+00  0.00000000E+00  0.00000000E+00
  0.00000000E+00  0.00000000E+00  0.00000000E+00
  0.00000000E+00  0.00000000E+00  0.00000000E+00
  0.00000000E+00  0.00000000E+00  0.00000000E+00
  0.00000000E+00  0.00000000E+00  0.00000000E+00
  0.00000000E+00  0.00000000E+00  0.00000000E+00
  0.00000000E+00  0.00000000E+00  0.00000000E+00
  0.00000000E+00  0.00000000E+00  0.00000000E+00
  0.00000000E+00  0.00000000E+00  0.00000000E+00
  0.00000000E+00  0.00000000E+00  0.00000000E+00
  0.00000000E+00  0.00000000E+00  0.00000000E+00
  0.00000000E+00  0.00000000E+00  0.00000000E+00
  0.00000000E+00  0.00000000E+00  0.00000000E+00
  0.00000000E+00  0.00000000E+00  0.00000000E+00
  0.00000000E+00  0.00000000E+00  0.00000000E+00
  0.00000000E+00  0.00000000E+00  0.00000000E+00
  0.00000000E+00  0.00000000E+00  0.00000000E+00
  0.00000000E+00  0.00000000E+00  0.00000000E+00
  0.00000000E+00  0.00000000E+00  0.00000000E+00
  0.00000000E+00  0.00000000E+00  0.00000000E+00
  0.00000000E+00  0.00000000E+00  0.00000000E+00
  0.00000000E+00  0.00000000E+00  0.00000000E+00
  0.00000000E+00  0.00000000E+00  0.00000000E+00
  0.00000000E+00  0.00000000E+00  0.00000000E+00
  0.00000000E+00  0.00000000E+00  0.00000000E+00
  0.00000000E+00  0.00000000E+00  0.00000000E+00
  0.00000000E+00  0.00000000E+00  0.00000000E+00
  0.00000000E+00  0.00000000E+00  0.00000000E+00
  0.00000000E+00  0.00000000E+00  0.00000000E+00
  0.00000000E+00  0.00000000E+00  0.00000000E+00
  0.00000000E+00  0.00000000E+00  0.00000000E+00
  0.00000000E+00  0.00000000E+00  0.00000000E+00
  0.00000000E+00  0.00000000E+00  0.00000000E+00
  0.00000000E+00  0.00000000E+00  0.00000000E+00
  0.00000000E+00  0.00000000E+00  0.00000000E+00
  0.00000000E+00  0.00000000E+00  0.00000000E+00
  0.00000000E+00  0.00000000E+00  0.00000000E+00
  0.00000000E+00  0.00000000E+00  0.00000000E+00
  0.00000000E+00  0.00000000E+00  0.00000000E+00
  0.00000000E+00  0.00000000E+00  0.00000000E+00
  0.00000000E+00  0.00000000E+00  0.00000000E+00
  0.00000000E+00  0.00000000E+00  0.00000000E+00
  0.00000000E+00  0.00000000E+00  0.00000000E+00
  0.00000000E+00  0.00000000E+00  0.00000000E+00
