# Supplementary material for: Oxide-hybridized carbon as a catalyst support for efficient anion exchange membrane water electrolysis
Source: Nat Commun. 2025 Dec 12;16:11090. doi: 10.1038/s41467-025-65980-w (PMC12700888; doi:10.1038/s41467-025-65980-w)
Supplement: Supplementary file 3 — Supplementary Data 1 [file 41467_2025_65980_MOESM3_ESM.zip › DFT-Models/V3-TiO2-OH3]

C  H  O  Ti                             
   1.00000000000000     
    12.3192000000000004    0.0000000000000000    0.0000000000000000
    -6.1605869999999996   10.6681699999999999    0.0000000000000000
     0.0000000000000000    0.0000000000000000   20.0000000000000000
   C    H    O    Ti
    47     3     5     1
Direct
  0.0053187486405434  0.0013840286789277  0.0074350468267007
  0.8045472409720994  0.0010439736662672  0.0082250754785088
  0.0057784665995895  0.2022165583156364  0.0090414369201929
  0.0070074163116126  0.8022095177842835  0.0072209113848679
  0.0773407969372985  0.3352195563712967  0.0115010783306995
  0.2732857725323779  0.5340751800360047  0.0224157377333043
  0.6053612069833455  0.0011899651295149  0.0101532950982872
  0.4445745117273898  0.3379490156034770  0.0100505953079660
  0.4693029941383103  0.1395726594757880  0.0085701457656236
  0.4052273927898045  0.0037606072908049  0.0085257229782708
  0.6697056131179205  0.1375342042456806  0.0095098537902557
  0.0721730612888411  0.1352238186081113  0.0083591161226422
  0.8692349151250854  0.3370507141259445  0.0098335583450192
  0.6615157378077939  0.3450637179230659  0.0092858823364935
  0.6017841909491215  0.2088503211083655  0.0092202426225657
  0.4067047491241824  0.8017408954829218  0.0131059982470446
  0.8034714790969132  0.2032761337834886  0.0094105627631762
  0.2060505932614933  0.2002618439832512  0.0086402816275291
  0.2174088457775444  0.4001244772429272  0.0157796800627662
  0.0709404057545325  0.5346230555381773  0.0101861793215328
  0.4006881619966094  0.2060454953650776  0.0086473614943025
  0.0055231168558895  0.4013148753536391  0.0108511505251596
  0.2683777966574503  0.1302954284073984  0.0077828302098057
  0.8708917710157956  0.1358995746943107  0.0085573392776485
  0.5847413061760284  0.4214205358656222  0.0095702186237205
  0.2052084014134858  0.6000563113180996  0.0135012561974838
  0.4013177438582307  0.6062967228790425  0.0398447010283173
  0.8714946648680774  0.9346320760879472  0.0074087308429686
  0.8006146116297319  0.6060587544473091  0.0082183784810558
  0.2874426462014707  0.3313152366425590  0.0117525132871898
  0.7978586060810956  0.4048892700885674  0.0093224292193478
  0.8670888922177855  0.5373883377496781  0.0085483092075605
  0.2729297946465786  0.7338814904986483  0.0125863941694822
  0.6753825746239882  0.7195559410176174  0.0097978697482064
  0.0728519459092424  0.7344855774777519  0.0082832046974397
  0.8763781780792755  0.7384029197559140  0.0069532191060473
  0.0029066294429036  0.6014625813646615  0.0086165694501295
  0.2062316552281498  0.8005361486794821  0.0095482589487185
  0.2722546248903577  0.9338904572260397  0.0083232925902587
  0.6064839909024085  0.7896152652102626  0.0142771584076349
  0.4720731030833847  0.9358597177992811  0.0097249852633122
  0.6685723468621287  0.5622415844433675  0.0095808232601945
  0.6714540602210182  0.9294202626944215  0.0103320158986246
  0.2045358679110445  0.9997165396428270  0.0075304014256987
  0.4728545142077458  0.7339757443076206  0.0216209160598116
  0.0719286573903569  0.9348159890959036  0.0072501367922678
  0.8063591770675838  0.8007432132128171  0.0070191683793102
  0.3329415386176930  0.5396091192197073  0.2046639349495044
  0.7630375895456121  0.7053052886325033  0.1528022562863802
  0.5013553645621536  0.3987568062053380  0.2583880351545100
  0.4163915853882126  0.5583360933736068  0.2183725896760687
  0.5750203813135405  0.4463991253724263  0.2295911942257969
  0.4543506544742302  0.5532131693398477  0.0747488197429495
  0.5251666167875851  0.3972346182705557  0.1624278390417693
  0.6843794745011618  0.6991056483254811  0.1669473502178899
  0.5291894894048980  0.5545757913935055  0.1575965260202288
 
  0.00000000E+00  0.00000000E+00  0.00000000E+00
  0.00000000E+00  0.00000000E+00  0.00000000E+00
  0.00000000E+00  0.00000000E+00  0.00000000E+00
  0.00000000E+00  0.00000000E+00  0.00000000E+00
  0.00000000E+00  0.00000000E+00  0.00000000E+00
  0.00000000E+00  0.00000000E+00  0.00000000E+00
  0.00000000E+00  0.00000000E+00  0.00000000E+00
  0.00000000E+00  0.00000000E+00  0.00000000E+00
  0.00000000E+00  0.00000000E+00  0.00000000E+00
  0.00000000E+00  0.00000000E+00  0.00000000E+00
  0.00000000E+00  0.00000000E+00  0.00000000E+00
  0.00000000E+00  0.00000000E+00  0.00000000E+00
  0.00000000E+00  0.00000000E+00  0.00000000E+00
  0.00000000E+00  0.00000000E+00  0.00000000E+00
  0.00000000E+00  0.00000000E+00  0.00000000E+00
  0.00000000E+00  0.00000000E+00  0.00000000E+00
  0.00000000E+00  0.00000000E+00  0.00000000E+00
  0.00000000E+00  0.00000000E+00  0.00000000E+00
  0.00000000E+00  0.00000000E+00  0.00000000E+00
  0.00000000E+00  0.00000000E+00  0.00000000E+00
  0.00000000E+00  0.00000000E+00  0.00000000E+00
  0.00000000E+00  0.00000000E+00  0.00000000E+00
  0.00000000E+00  0.00000000E+00  0.00000000E+00
  0.00000000E+00  0.00000000E+00  0.00000000E+00
  0.00000000E+00  0.00000000E+00  0.00000000E+00
  0.00000000E+00  0.00000000E+00  0.00000000E+00
  0.00000000E+00  0.00000000E+00  0.00000000E+00
  0.00000000E+00  0.00000000E+00  0.00000000E+00
  0.00000000E+00  0.00000000E+00  0.00000000E+00
  0.00000000E+00  0.00000000E+00  0.00000000E+00
  0.00000000E+00  0.00000000E+00  0.00000000E+00
  0.00000000E+00  0.00000000E+00  0.00000000E+00
  0.00000000E+00  0.00000000E+00  0.00000000E+00
  0.00000000E+00  0.00000000E+00  0.00000000E+00
  0.00000000E+00  0.00000000E+00  0.00000000E+00
  0.00000000E+00  0.00000000E+00  0.00000000E+00
  0.00000000E+00  0.00000000E+00  0.00000000E+00
  0.00000000E+00  0.00000000E+00  0.00000000E+00
  0.00000000E+00  0.00000000E+00  0.00000000E+00
  0.00000000E+00  0.00000000E+00  0.00000000E+00
  0.00000000E+00  0.00000000E+00  0.00000000E+00
  0.00000000E+00  0.00000000E+00  0.00000000E+00
  0.00000000E+00  0.00000000E+00  0.00000000E+00
  0.00000000E+00  0.00000000E+00  0.00000000E+00
  0.00000000E+00  0.00000000E+00  0.00000000E+00
  0.00000000E+00  0.00000000E+00  0.00000000E+00
  0.00000000E+00  0.00000000E+00  0.00000000E+00
  0.00000000E+00  0.00000000E+00  0.00000000E+00
  0.00000000E+00  0.00000000E+00  0.00000000E+00
  0.00000000E+00  0.00000000E+00  0.00000000E+00
  0.00000000E+00  0.00000000E+00  0.00000000E+00
  0.00000000E+00  0.00000000E+00  0.00000000E+00
  0.00000000E+00  0.00000000E+00  0.00000000E+00
  0.00000000E+00  0.00000000E+00  0.00000000E+00
  0.00000000E+00  0.00000000E+00  0.00000000E+00
  0.00000000E+00  0.00000000E+00  0.00000000E+00
