# Supplementary material for: Oxide-hybridized carbon as a catalyst support for efficient anion exchange membrane water electrolysis
Source: Nat Commun. 2025 Dec 12;16:11090. doi: 10.1038/s41467-025-65980-w (PMC12700888; doi:10.1038/s41467-025-65980-w)
Supplement: Supplementary file 3 — Supplementary Data 1 [file 41467_2025_65980_MOESM3_ESM.zip › DFT-Models/V3-TiO2-O3]

C  O  Ti                                
   1.00000000000000     
    12.3192000000000004    0.0000000000000000    0.0000000000000000
    -6.1605869999999996   10.6681699999999999    0.0000000000000000
     0.0000000000000000    0.0000000000000000   20.0000000000000000
   C    O    Ti
    47     5     1
Direct
  0.0051043303635532  0.0017969715779348  0.0076393602970972
  0.8714493484751450  0.9349924430137055  0.0081760608051457
  0.8008281291047276  0.6055658411519188  0.0085692536624587
  0.2849515435520172  0.3313386457295986  0.0117396000558115
  0.7982501926590982  0.4047953735826847  0.0094038465047255
  0.8674921897366564  0.5371573482685631  0.0087893457632410
  0.2728080518781998  0.7341796590412680  0.0130197155259786
  0.6757458037404109  0.7222394580902879  0.0126764085705155
  0.0725520259335921  0.7345468455131399  0.0085513533095631
  0.8758778971047680  0.7384154538222022  0.0076216660884874
  0.2052271129257606  0.6000758878533505  0.0134844651274584
  0.0028363739116941  0.6014896820730530  0.0089465399691736
  0.2723479293654196  0.9343193783016434  0.0086567887441277
  0.6060530299361964  0.7912742554877487  0.0148755151405346
  0.4720863999176990  0.9361010610532954  0.0102173046436998
  0.6696293052999943  0.5589834493473244  0.0099547565214562
  0.6715128774616670  0.9305466389748231  0.0107368017965417
  0.2046314640280995  0.0003717436123255  0.0076647672849560
  0.4729764837450317  0.7347050810400253  0.0206266152706932
  0.0716703718219747  0.9351563727196917  0.0073951318992039
  0.8062850039534296  0.8012883206621892  0.0086646388025541
  0.2063163190897729  0.8005892181006325  0.0099068745346916
  0.5869274333855162  0.4197073735619624  0.0098044107443491
  0.4028553196452205  0.6041156173167357  0.0380564694647278
  0.2685587906894005  0.1309034950448857  0.0080314122090228
  0.8044692410427728  0.0014335832190051  0.0087509931621792
  0.0055892020360901  0.2024620982402249  0.0088755532965622
  0.0065340156895453  0.8022869400461159  0.0074005944480530
  0.0765364907856537  0.3353865237895226  0.0108745013371954
  0.2723852252909728  0.5340472182592239  0.0204175639664043
  0.6053256924308285  0.0016585438368558  0.0103563575751768
  0.4476387080474675  0.3372516391419541  0.0099352680156645
  0.4697268052129538  0.1394295355461567  0.0088455629828831
  0.8707293432366910  0.1360877996943735  0.0086278878486555
  0.6697834946825784  0.1378245479640696  0.0095761792104876
  0.0718793913715080  0.1354643361655540  0.0083784895147162
  0.4053812399327639  0.0040964999750288  0.0089537837386750
  0.6621994742565196  0.3445975229564782  0.0093904300392351
  0.6020748410763415  0.2086586371027959  0.0093261385697439
  0.4068114819799929  0.8018565943843650  0.0135080622630362
  0.8033879272320443  0.2035105670532737  0.0093587947382820
  0.2058276300333744  0.2009034697302118  0.0088278040575482
  0.2159343037987983  0.4008029300058513  0.0146090542481695
  0.0708548931339738  0.5347908452300436  0.0103312087262151
  0.4013088456554557  0.2060411370693338  0.0087949527683636
  0.0053630715898620  0.4016196086614231  0.0106018203219326
  0.8691339953034433  0.3371402073698965  0.0097539550805887
  0.6805062041239789  0.6967331993661616  0.1541364827395578
  0.3856909676089070  0.5511931210313880  0.2025038932803802
  0.5739229372644690  0.5470462558895511  0.2563002827131038
  0.4546775986157142  0.5506257431272273  0.0678488071518036
  0.5280885818717654  0.4000661333033988  0.1595676586431974
  0.5263374956734570  0.5502721850374903  0.1669773504018976
 
  0.00000000E+00  0.00000000E+00  0.00000000E+00
  0.00000000E+00  0.00000000E+00  0.00000000E+00
  0.00000000E+00  0.00000000E+00  0.00000000E+00
  0.00000000E+00  0.00000000E+00  0.00000000E+00
  0.00000000E+00  0.00000000E+00  0.00000000E+00
  0.00000000E+00  0.00000000E+00  0.00000000E+00
  0.00000000E+00  0.00000000E+00  0.00000000E+00
  0.00000000E+00  0.00000000E+00  0.00000000E+00
  0.00000000E+00  0.00000000E+00  0.00000000E+00
  0.00000000E+00  0.00000000E+00  0.00000000E+00
  0.00000000E+00  0.00000000E+00  0.00000000E+00
  0.00000000E+00  0.00000000E+00  0.00000000E+00
  0.00000000E+00  0.00000000E+00  0.00000000E+00
  0.00000000E+00  0.00000000E+00  0.00000000E+00
  0.00000000E+00  0.00000000E+00  0.00000000E+00
  0.00000000E+00  0.00000000E+00  0.00000000E+00
  0.00000000E+00  0.00000000E+00  0.00000000E+00
  0.00000000E+00  0.00000000E+00  0.00000000E+00
  0.00000000E+00  0.00000000E+00  0.00000000E+00
  0.00000000E+00  0.00000000E+00  0.00000000E+00
  0.00000000E+00  0.00000000E+00  0.00000000E+00
  0.00000000E+00  0.00000000E+00  0.00000000E+00
  0.00000000E+00  0.00000000E+00  0.00000000E+00
  0.00000000E+00  0.00000000E+00  0.00000000E+00
  0.00000000E+00  0.00000000E+00  0.00000000E+00
  0.00000000E+00  0.00000000E+00  0.00000000E+00
  0.00000000E+00  0.00000000E+00  0.00000000E+00
  0.00000000E+00  0.00000000E+00  0.00000000E+00
  0.00000000E+00  0.00000000E+00  0.00000000E+00
  0.00000000E+00  0.00000000E+00  0.00000000E+00
  0.00000000E+00  0.00000000E+00  0.00000000E+00
  0.00000000E+00  0.00000000E+00  0.00000000E+00
  0.00000000E+00  0.00000000E+00  0.00000000E+00
  0.00000000E+00  0.00000000E+00  0.00000000E+00
  0.00000000E+00  0.00000000E+00  0.00000000E+00
  0.00000000E+00  0.00000000E+00  0.00000000E+00
  0.00000000E+00  0.00000000E+00  0.00000000E+00
  0.00000000E+00  0.00000000E+00  0.00000000E+00
  0.00000000E+00  0.00000000E+00  0.00000000E+00
  0.00000000E+00  0.00000000E+00  0.00000000E+00
  0.00000000E+00  0.00000000E+00  0.00000000E+00
  0.00000000E+00  0.00000000E+00  0.00000000E+00
  0.00000000E+00  0.00000000E+00  0.00000000E+00
  0.00000000E+00  0.00000000E+00  0.00000000E+00
  0.00000000E+00  0.00000000E+00  0.00000000E+00
  0.00000000E+00  0.00000000E+00  0.00000000E+00
  0.00000000E+00  0.00000000E+00  0.00000000E+00
  0.00000000E+00  0.00000000E+00  0.00000000E+00
  0.00000000E+00  0.00000000E+00  0.00000000E+00
  0.00000000E+00  0.00000000E+00  0.00000000E+00
  0.00000000E+00  0.00000000E+00  0.00000000E+00
  0.00000000E+00  0.00000000E+00  0.00000000E+00
  0.00000000E+00  0.00000000E+00  0.00000000E+00
