# Supplementary material for: Oxide-hybridized carbon as a catalyst support for efficient anion exchange membrane water electrolysis
Source: Nat Commun. 2025 Dec 12;16:11090. doi: 10.1038/s41467-025-65980-w (PMC12700888; doi:10.1038/s41467-025-65980-w)
Supplement: Supplementary file 3 — Supplementary Data 1 [file 41467_2025_65980_MOESM3_ESM.zip › DFT-Models/V3-TiO2]

 C  O Ti                                
   1.00000000000000     
    12.3192000000000004    0.0000000000000000    0.0000000000000000
    -6.1605869999999996   10.6681699999999999    0.0000000000000000
     0.0000000000000000    0.0000000000000000   20.0000000000000000
   C    O    Ti
    47     2     1
Direct
  0.9971458485000269  0.9971223935469941  0.0087356169591988
  0.4620627179629664  0.1322953814697594  0.0018354865986356
  0.5968725486193740  0.9963123635657455  0.0044817361590500
  0.6623994805185860  0.1318779169814714  0.0027736776552387
  0.7963996292451521  0.9964459948220805  0.0075674309937222
  0.8629928333792098  0.1311034188856944  0.0061963707696177
  0.9975685989966210  0.1978233982403597  0.0077979558576934
  0.9985230150791342  0.7977912449061003  0.0066202380381318
  0.0669889490145802  0.3312521786454697  0.0090813997863156
  0.2625036360183523  0.5318212512296261  0.0200499413898019
  0.3968412176640630  0.9979962123618417  0.0013138502428536
  0.4508194857835534  0.3305292151543887  0.0106173232002665
  0.6584816972896069  0.3363367479021175  0.0004210943472211
  0.7960932312659568  0.1981160451537754  0.0042153753358953
  0.8622232166228266  0.3318697493703634  0.0041805593256785
  0.9975194345991167  0.3974716863828766  0.0064402155241913
  0.0626956098257656  0.5306243554542811  0.0049664750574693
  0.2047704870907372  0.3980205041228423  0.0146994369023853
  0.1984040035345259  0.1971914011315550  0.0080182297587047
  0.3936885893632018  0.1976003590951063  0.0061672287131141
  0.3973565838404621  0.7976020276808963  0.0072564943427832
  0.5951852858933813  0.2008952891000589  0.0010163869270232
  0.2618486469896287  0.1274625740990488  0.0058621206835494
  0.0637252352207057  0.1308385457904907  0.0087144489506369
  0.5876461420039806  0.4079264587148888  0.0007570337986167
  0.8615339459554692  0.5323704605015580  0.0054495086489483
  0.9959069357450486  0.5975861038839668  0.0044022035916433
  0.0643257662701111  0.7306206947990640  0.0049681252165390
  0.1962174809555800  0.5970652591967767  0.0085418571577490
  0.2637461380864036  0.7305933789662454  0.0065869651050956
  0.3885712000810740  0.6056416092924574  0.0412889829649812
  0.8634222554047498  0.9304011864496858  0.0092333794342948
  0.7960192229022889  0.6006279391831864  0.0101384931757778
  0.2687486997067086  0.3275429192118934  0.0095672478454957
  0.7935285808731942  0.3993290415682939  0.0029587674032899
  0.8670189540892534  0.7324281017021178  0.0088206891898637
  0.6668254589461522  0.7237060201957707  0.0100306373799924
  0.5963891334449758  0.7884532583453876  0.0139748595788540
  0.4637378555764752  0.9310499463268984  0.0025339745156100
  0.6629592022982210  0.9265418312281503  0.0080906335469421
  0.2638227796342330  0.9300703510281215  0.0030289270753475
  0.1975062574318714  0.7969075683261408  0.0041627527836198
  0.0638803972668394  0.9305122791790803  0.0068416071324880
  0.4625122393028103  0.7311408722349427  0.0191568442806100
  0.1965619172278004  0.9959050338444052  0.0047567752518364
  0.7972182523248076  0.7956871713342211  0.0094099061264589
  0.6626377666940650  0.5449599318191233  0.0136231028188343
  0.4340115655949404  0.5607414535746139  0.0854550810429703
  0.5262027291442876  0.4115381974560615  0.1700357485596671
  0.5124274839141335  0.4624575084814895  0.0939740912981580
 
  0.00000000E+00  0.00000000E+00  0.00000000E+00
  0.00000000E+00  0.00000000E+00  0.00000000E+00
  0.00000000E+00  0.00000000E+00  0.00000000E+00
  0.00000000E+00  0.00000000E+00  0.00000000E+00
  0.00000000E+00  0.00000000E+00  0.00000000E+00
  0.00000000E+00  0.00000000E+00  0.00000000E+00
  0.00000000E+00  0.00000000E+00  0.00000000E+00
  0.00000000E+00  0.00000000E+00  0.00000000E+00
  0.00000000E+00  0.00000000E+00  0.00000000E+00
  0.00000000E+00  0.00000000E+00  0.00000000E+00
  0.00000000E+00  0.00000000E+00  0.00000000E+00
  0.00000000E+00  0.00000000E+00  0.00000000E+00
  0.00000000E+00  0.00000000E+00  0.00000000E+00
  0.00000000E+00  0.00000000E+00  0.00000000E+00
  0.00000000E+00  0.00000000E+00  0.00000000E+00
  0.00000000E+00  0.00000000E+00  0.00000000E+00
  0.00000000E+00  0.00000000E+00  0.00000000E+00
  0.00000000E+00  0.00000000E+00  0.00000000E+00
  0.00000000E+00  0.00000000E+00  0.00000000E+00
  0.00000000E+00  0.00000000E+00  0.00000000E+00
  0.00000000E+00  0.00000000E+00  0.00000000E+00
  0.00000000E+00  0.00000000E+00  0.00000000E+00
  0.00000000E+00  0.00000000E+00  0.00000000E+00
  0.00000000E+00  0.00000000E+00  0.00000000E+00
  0.00000000E+00  0.00000000E+00  0.00000000E+00
  0.00000000E+00  0.00000000E+00  0.00000000E+00
  0.00000000E+00  0.00000000E+00  0.00000000E+00
  0.00000000E+00  0.00000000E+00  0.00000000E+00
  0.00000000E+00  0.00000000E+00  0.00000000E+00
  0.00000000E+00  0.00000000E+00  0.00000000E+00
  0.00000000E+00  0.00000000E+00  0.00000000E+00
  0.00000000E+00  0.00000000E+00  0.00000000E+00
  0.00000000E+00  0.00000000E+00  0.00000000E+00
  0.00000000E+00  0.00000000E+00  0.00000000E+00
  0.00000000E+00  0.00000000E+00  0.00000000E+00
  0.00000000E+00  0.00000000E+00  0.00000000E+00
  0.00000000E+00  0.00000000E+00  0.00000000E+00
  0.00000000E+00  0.00000000E+00  0.00000000E+00
  0.00000000E+00  0.00000000E+00  0.00000000E+00
  0.00000000E+00  0.00000000E+00  0.00000000E+00
  0.00000000E+00  0.00000000E+00  0.00000000E+00
  0.00000000E+00  0.00000000E+00  0.00000000E+00
  0.00000000E+00  0.00000000E+00  0.00000000E+00
  0.00000000E+00  0.00000000E+00  0.00000000E+00
  0.00000000E+00  0.00000000E+00  0.00000000E+00
  0.00000000E+00  0.00000000E+00  0.00000000E+00
  0.00000000E+00  0.00000000E+00  0.00000000E+00
  0.00000000E+00  0.00000000E+00  0.00000000E+00
  0.00000000E+00  0.00000000E+00  0.00000000E+00
  0.00000000E+00  0.00000000E+00  0.00000000E+00
