# Supplementary material for: Oxide-hybridized carbon as a catalyst support for efficient anion exchange membrane water electrolysis
Source: Nat Commun. 2025 Dec 12;16:11090. doi: 10.1038/s41467-025-65980-w (PMC12700888; doi:10.1038/s41467-025-65980-w)
Supplement: Supplementary file 3 — Supplementary Data 1 [file 41467_2025_65980_MOESM3_ESM.zip › DFT-Models/V3-TiO2-OH2]

C  H  O  Ti                             
   1.00000000000000     
    12.3192000000000004    0.0000000000000000    0.0000000000000000
    -6.1605869999999996   10.6681699999999999    0.0000000000000000
     0.0000000000000000    0.0000000000000000   20.0000000000000000
   C    H    O    Ti
    47     2     4     1
Direct
  0.9964923883912669  0.9950795318661394  0.0027058166862060
  0.6611168620302893  0.1310432607913244  0.0051653596387587
  0.7958440804152318  0.9946828128421197  0.0035498475332020
  0.8622491778592588  0.1295042215001457  0.0037354889469330
  0.9971724408635249  0.1959003903325913  0.0042305898832415
  0.9977325389960620  0.7954544761366766  0.0027859283298951
  0.0684137341058500  0.3288364342374035  0.0068592642696852
  0.2646380073930060  0.5276000715211989  0.0180737819819566
  0.0634376336112022  0.1288674266849215  0.0036629838506306
  0.4384237043979882  0.3305933572463893  0.0058144084413900
  0.4610419543442265  0.1327188631211476  0.0046025242752085
  0.3967080540664031  0.9972658483374867  0.0049503455867985
  0.8607054967173576  0.3305093096670373  0.0054059410400576
  0.9969945266607401  0.3949388136033137  0.0065911096997952
  0.0626669333839703  0.5282022479101811  0.0065670173190628
  0.2081981706888520  0.3942033480872408  0.0112586939973625
  0.1972954620993822  0.1940679173337487  0.0043516918271477
  0.3926125224200782  0.1994129034202854  0.0045356071201011
  0.3980452989586315  0.7950374744723635  0.0101539894319277
  0.5933360599169251  0.2019036166140272  0.0050173726832996
  0.6534184744860246  0.3379015616520679  0.0049914441170500
  0.7948825376104611  0.1968171256920355  0.0047939339876713
  0.2598169461949768  0.1240943334348337  0.0036681273026405
  0.5967091181460943  0.9949241358948299  0.0060792331116772
  0.5778089970871619  0.4129961032480073  0.0053603449446565
  0.0639066950990451  0.7277419116440866  0.0044779406539238
  0.1970051249151279  0.5935511554547417  0.0103572833980614
  0.2641403179074895  0.7274555801750571  0.0097514907635016
  0.3944537086061898  0.5982341441864876  0.0364467757878541
  0.8627565119423557  0.9283059788517020  0.0027522705500523
  0.7919632883041617  0.5986980346580120  0.0035391515480218
  0.2770479759174765  0.3247036954581092  0.0077442580947369
  0.7895726629025439  0.3981382366963080  0.0049615243689022
  0.8588651933636086  0.5304065566946331  0.0041898542924400
  0.9944140814311054  0.5947636536887601  0.0047540602459291
  0.6669570947162944  0.7159187728098700  0.0062781502553139
  0.8670436602985000  0.7316014073799658  0.0023679189694065
  0.6629549253460899  0.9237775926674048  0.0059905938968333
  0.2636755455812059  0.9274831685056335  0.0047626825448813
  0.1976221652765419  0.7937959858750451  0.0063153068318582
  0.0628987793396919  0.9284208874244676  0.0027973068825961
  0.4642774433949073  0.7278751146948589  0.0177059276751078
  0.1958268189913030  0.9934802764981890  0.0034267109231614
  0.7974335123957564  0.7945395712792322  0.0027638997299812
  0.6606369440164928  0.5519550525566608  0.0048594125441007
  0.4634564032800010  0.9292773947357410  0.0063058476910588
  0.5975407594505094  0.7843840237797481  0.0101895355931318
  0.3867338173334400  0.4786138137998206  0.2569709646017610
  0.7629562789323698  0.6945786283761936  0.1810230978623503
  0.4469301029061918  0.5452103473852372  0.0672026644971996
  0.5478114123926972  0.4213753247201193  0.1626375941189475
  0.6914976412666871  0.6993625376842899  0.1640643007874599
  0.4225452676732917  0.5472696117436588  0.2251060821758790
  0.5317794535479916  0.5506721772110402  0.1579855275480349
 
  0.00000000E+00  0.00000000E+00  0.00000000E+00
  0.00000000E+00  0.00000000E+00  0.00000000E+00
  0.00000000E+00  0.00000000E+00  0.00000000E+00
  0.00000000E+00  0.00000000E+00  0.00000000E+00
  0.00000000E+00  0.00000000E+00  0.00000000E+00
  0.00000000E+00  0.00000000E+00  0.00000000E+00
  0.00000000E+00  0.00000000E+00  0.00000000E+00
  0.00000000E+00  0.00000000E+00  0.00000000E+00
  0.00000000E+00  0.00000000E+00  0.00000000E+00
  0.00000000E+00  0.00000000E+00  0.00000000E+00
  0.00000000E+00  0.00000000E+00  0.00000000E+00
  0.00000000E+00  0.00000000E+00  0.00000000E+00
  0.00000000E+00  0.00000000E+00  0.00000000E+00
  0.00000000E+00  0.00000000E+00  0.00000000E+00
  0.00000000E+00  0.00000000E+00  0.00000000E+00
  0.00000000E+00  0.00000000E+00  0.00000000E+00
  0.00000000E+00  0.00000000E+00  0.00000000E+00
  0.00000000E+00  0.00000000E+00  0.00000000E+00
  0.00000000E+00  0.00000000E+00  0.00000000E+00
  0.00000000E+00  0.00000000E+00  0.00000000E+00
  0.00000000E+00  0.00000000E+00  0.00000000E+00
  0.00000000E+00  0.00000000E+00  0.00000000E+00
  0.00000000E+00  0.00000000E+00  0.00000000E+00
  0.00000000E+00  0.00000000E+00  0.00000000E+00
  0.00000000E+00  0.00000000E+00  0.00000000E+00
  0.00000000E+00  0.00000000E+00  0.00000000E+00
  0.00000000E+00  0.00000000E+00  0.00000000E+00
  0.00000000E+00  0.00000000E+00  0.00000000E+00
  0.00000000E+00  0.00000000E+00  0.00000000E+00
  0.00000000E+00  0.00000000E+00  0.00000000E+00
  0.00000000E+00  0.00000000E+00  0.00000000E+00
  0.00000000E+00  0.00000000E+00  0.00000000E+00
  0.00000000E+00  0.00000000E+00  0.00000000E+00
  0.00000000E+00  0.00000000E+00  0.00000000E+00
  0.00000000E+00  0.00000000E+00  0.00000000E+00
  0.00000000E+00  0.00000000E+00  0.00000000E+00
  0.00000000E+00  0.00000000E+00  0.00000000E+00
  0.00000000E+00  0.00000000E+00  0.00000000E+00
  0.00000000E+00  0.00000000E+00  0.00000000E+00
  0.00000000E+00  0.00000000E+00  0.00000000E+00
  0.00000000E+00  0.00000000E+00  0.00000000E+00
  0.00000000E+00  0.00000000E+00  0.00000000E+00
  0.00000000E+00  0.00000000E+00  0.00000000E+00
  0.00000000E+00  0.00000000E+00  0.00000000E+00
  0.00000000E+00  0.00000000E+00  0.00000000E+00
  0.00000000E+00  0.00000000E+00  0.00000000E+00
  0.00000000E+00  0.00000000E+00  0.00000000E+00
  0.00000000E+00  0.00000000E+00  0.00000000E+00
  0.00000000E+00  0.00000000E+00  0.00000000E+00
  0.00000000E+00  0.00000000E+00  0.00000000E+00
  0.00000000E+00  0.00000000E+00  0.00000000E+00
  0.00000000E+00  0.00000000E+00  0.00000000E+00
  0.00000000E+00  0.00000000E+00  0.00000000E+00
  0.00000000E+00  0.00000000E+00  0.00000000E+00
