# Supplementary material for: Oxide-hybridized carbon as a catalyst support for efficient anion exchange membrane water electrolysis
Source: Nat Commun. 2025 Dec 12;16:11090. doi: 10.1038/s41467-025-65980-w (PMC12700888; doi:10.1038/s41467-025-65980-w)
Supplement: Supplementary file 3 — Supplementary Data 1 [file 41467_2025_65980_MOESM3_ESM.zip › DFT-Models/V1-TiO2-OH1]

C  H  O  Ti                             
   1.00000000000000     
    12.3192000000000004    0.0000000000000000    0.0000000000000000
    -6.1605869999999996   10.6681699999999999    0.0000000000000000
     0.0000000000000000    0.0000000000000000   20.0000000000000000
   C    H    O    Ti
    49     1     3     1
Direct
 -0.0004828268199711  0.9987923240501276  0.0061945058596622
  0.6675171081911130  0.1288798089734279  0.0036182203533428
  0.7984659051989816  0.9954019038840125  0.0086176759151262
  0.8678669043932712  0.1301571319759467  0.0071492433697356
  0.0026976557119247  0.1994993152474855  0.0083682308107618
  0.4207497619606796  0.4125033310146784  0.0048386074581566
 -0.0028448833749691  0.7983124188121036  0.0022586077219518
  0.2819667022355338  0.3464391176619835  0.0109414391790863
  0.4021139292664262  0.1999662953847882 -0.0007477252092037
  0.4720958424473939  0.3339300882538840 -0.0012135053172266
  0.6013169541732647  0.1951890174862136  0.9994182507483919
  0.6697165640019994  0.3280980485102781  0.9976254781819095
  0.8014062115650055  0.1964405815330542  0.0050154930295638
  0.8689191081215333  0.3301509038383463  0.0035249288926473
  0.0022582998770404  0.3987868908814529  0.0069829546783065
  0.0656772957156772  0.5321614257206533  0.0051407804344200
  0.2053719281148302  0.4043015279921607  0.0179736370364018
  0.2082059517069228  0.2075368315782089  0.0067512074520759
  0.0709384835098629  0.1352890085001929  0.0077744507805226
  0.0712494004432488  0.3339525217508958  0.0108679356748496
  0.3994807866248013  0.9989962098930831  0.0011224350263496
  0.2693407135029732  0.1357535072504877  0.0022474164087906
  0.5990164241225342  0.9955998345578772  0.0074373006325425
  0.2626373134651711  0.5364800258857315  0.0266961640188625
  0.4679045669746432  0.1319489294684625 -0.0009872605172491
  0.6643201915576762  0.5249671399608055  0.0018361755981687
  0.8660044338826722  0.5297792294939684 -0.0002314518347146
 -0.0010713756753913  0.5984996861294709  0.0014100488944187
  0.0640960751034302  0.7321170912513657  0.0021085160056786
  0.1977251277347135  0.6011255338698911  0.0122424519194788
  0.2634995905404486  0.7341807525197307  0.0100405273232530
  0.3860348021271846  0.6105580501285222  0.0534446951343318
  0.8629464629534169  0.9274090729216425  0.0077663740246711
  0.5835105555751555  0.5752160715575105  0.0094621363157226
  0.6043186444827492  0.3932766999354122 -0.0028723248078330
  0.7983018447545723  0.5956994748290299  0.0010574625282428
  0.8625954699141754  0.7288678783078266  0.0029386112937352
  0.4612489719306819  0.7344156599530419  0.0270950649108024
  0.6520963181388917  0.7172292667552931  0.0114026733243908
  0.5939164632307298  0.7928340710384204  0.0186991709956264
  0.4656171522318218  0.9319597399708620  0.0054753181443414
  0.6641689918643220  0.9270161871774956  0.0115521692949960
  0.2657099111134745  0.9337861211155702  0.0017746517873185
  0.1977105633371418  0.8001329741706026  0.0040320371237575
  0.0656317468089557  0.9324144508870580  0.0034259971716818
  0.1997168805850049  0.0008228698518452  0.0019608538145083
  0.3966827506886521  0.7996197428732736  0.0124964110127896
  0.8025918941864881  0.3963780797746773 -0.0002796578755542
  0.7908079356295666  0.7903288559129138  0.0067761085999515
  0.7315798251758996  0.6696820444593607  0.2142806968310638
  0.6975874547904687  0.6820994443083871  0.1729380717926164
  0.4210160140405372  0.5678332940269987  0.1031800441485687
  0.5219079595481865  0.4091417727001875  0.1633253741755523
  0.5662134778125115  0.5486133187667617  0.1266030610684683
 
  0.00000000E+00  0.00000000E+00  0.00000000E+00
  0.00000000E+00  0.00000000E+00  0.00000000E+00
  0.00000000E+00  0.00000000E+00  0.00000000E+00
  0.00000000E+00  0.00000000E+00  0.00000000E+00
  0.00000000E+00  0.00000000E+00  0.00000000E+00
  0.00000000E+00  0.00000000E+00  0.00000000E+00
  0.00000000E+00  0.00000000E+00  0.00000000E+00
  0.00000000E+00  0.00000000E+00  0.00000000E+00
  0.00000000E+00  0.00000000E+00  0.00000000E+00
  0.00000000E+00  0.00000000E+00  0.00000000E+00
  0.00000000E+00  0.00000000E+00  0.00000000E+00
  0.00000000E+00  0.00000000E+00  0.00000000E+00
  0.00000000E+00  0.00000000E+00  0.00000000E+00
  0.00000000E+00  0.00000000E+00  0.00000000E+00
  0.00000000E+00  0.00000000E+00  0.00000000E+00
  0.00000000E+00  0.00000000E+00  0.00000000E+00
  0.00000000E+00  0.00000000E+00  0.00000000E+00
  0.00000000E+00  0.00000000E+00  0.00000000E+00
  0.00000000E+00  0.00000000E+00  0.00000000E+00
  0.00000000E+00  0.00000000E+00  0.00000000E+00
  0.00000000E+00  0.00000000E+00  0.00000000E+00
  0.00000000E+00  0.00000000E+00  0.00000000E+00
  0.00000000E+00  0.00000000E+00  0.00000000E+00
  0.00000000E+00  0.00000000E+00  0.00000000E+00
  0.00000000E+00  0.00000000E+00  0.00000000E+00
  0.00000000E+00  0.00000000E+00  0.00000000E+00
  0.00000000E+00  0.00000000E+00  0.00000000E+00
  0.00000000E+00  0.00000000E+00  0.00000000E+00
  0.00000000E+00  0.00000000E+00  0.00000000E+00
  0.00000000E+00  0.00000000E+00  0.00000000E+00
  0.00000000E+00  0.00000000E+00  0.00000000E+00
  0.00000000E+00  0.00000000E+00  0.00000000E+00
  0.00000000E+00  0.00000000E+00  0.00000000E+00
  0.00000000E+00  0.00000000E+00  0.00000000E+00
  0.00000000E+00  0.00000000E+00  0.00000000E+00
  0.00000000E+00  0.00000000E+00  0.00000000E+00
  0.00000000E+00  0.00000000E+00  0.00000000E+00
  0.00000000E+00  0.00000000E+00  0.00000000E+00
  0.00000000E+00  0.00000000E+00  0.00000000E+00
  0.00000000E+00  0.00000000E+00  0.00000000E+00
  0.00000000E+00  0.00000000E+00  0.00000000E+00
  0.00000000E+00  0.00000000E+00  0.00000000E+00
  0.00000000E+00  0.00000000E+00  0.00000000E+00
  0.00000000E+00  0.00000000E+00  0.00000000E+00
  0.00000000E+00  0.00000000E+00  0.00000000E+00
  0.00000000E+00  0.00000000E+00  0.00000000E+00
  0.00000000E+00  0.00000000E+00  0.00000000E+00
  0.00000000E+00  0.00000000E+00  0.00000000E+00
  0.00000000E+00  0.00000000E+00  0.00000000E+00
  0.00000000E+00  0.00000000E+00  0.00000000E+00
  0.00000000E+00  0.00000000E+00  0.00000000E+00
  0.00000000E+00  0.00000000E+00  0.00000000E+00
  0.00000000E+00  0.00000000E+00  0.00000000E+00
  0.00000000E+00  0.00000000E+00  0.00000000E+00
