# Supplementary material for: Oxide-hybridized carbon as a catalyst support for efficient anion exchange membrane water electrolysis
Source: Nat Commun. 2025 Dec 12;16:11090. doi: 10.1038/s41467-025-65980-w (PMC12700888; doi:10.1038/s41467-025-65980-w)
Supplement: Supplementary file 3 — Supplementary Data 1 [file 41467_2025_65980_MOESM3_ESM.zip › DFT-Models/Gr]

 C                                      
   1.00000000000000     
    12.3192000000000004    0.0000000000000000    0.0000000000000000
    -6.1605869999999996   10.6681699999999999    0.0000000000000000
     0.0000000000000000    0.0000000000000000   20.0000000000000000
   C 
    50
Direct
  0.9997931154924055  0.9991550835988653  0.0071565972502020
  0.6664556105257735  0.5324880144784979  0.0076526160410928
  0.7997921146107954  0.3991483261649590  0.0070342954900255
  0.8664836512943832  0.5325148249469529  0.0071105013235924
 -0.0002230538451647  0.5991329356600640  0.0071335537254623
  0.0664718054072590  0.7324993246816941  0.0070566648769242
  0.1998031871056860  0.5991546035388087  0.0077417738781231
  0.2664748599545750  0.7324763435151624  0.0075310861538375
  0.3997968838421715  0.5991542459969248  0.0090358023672306
  0.8664720333610519  0.9324880513677366  0.0071562435897035
  0.5997991730336680  0.5991708572528206  0.0084127703772546
  0.5997860482441337  0.3991669139082412  0.0074396553395889
  0.4664772530550435  0.7324906783854365  0.0084784091049900
  0.8664668374379794  0.7324990384113932  0.0070763101457240
  0.7997451323914154  0.7991295643318567  0.0072902429272967
  0.6664319918210221  0.7324583255073606  0.0080363567919241
  0.5997710454794736  0.7991265758503527  0.0080627588508168
  0.4664457159737085  0.9324481847455621  0.0072414293073292
  0.6664369058165872  0.9324353010181163  0.0073175653072445
  0.2664564853959279  0.9324820087682085  0.0070588783472839
  0.1998082363780072  0.7991465634760583  0.0071213095533382
  0.0664691776163466  0.9324855331122472  0.0071678226800684
  0.7997575594406108  0.5991377049718750  0.0071896694045061
  0.1997921701268384  0.9991660447685347  0.0070509545389567
  0.4664606087539625  0.5324855806167903  0.0089960562884863
  0.2664891408728225  0.3325151836046069  0.0080321594136895
  0.0664634515387164  0.1324794195405036  0.0071696510725849
  0.2664555666890606  0.1324849746858497  0.0070827229378604
  0.3998249805522036  0.9991750736682651  0.0071327741318671
  0.4664425467439165  0.1324689858455121  0.0071117186129971
  0.5998109143377979  0.9991585045410337  0.0071069343841378
  0.6664714161213841  0.1324778295620168  0.0070492289834125
  0.7997991938960394  0.9991634969664107  0.0071657030757911
  0.8664666187072815  0.1324876128611634  0.0071691894197358
 -0.0002136879841676  0.1991511038215110  0.0071793100177916
  0.3997790929579285  0.3991482087651824  0.0084066341401866
 -0.0002153228786232  0.7991621465830701  0.0070462903848645
  0.2664561602943289  0.5324709768413034  0.0084729891987828
  0.3998169504297057  0.1991922235425302  0.0071932598896355
  0.4664628529786208  0.3324940915790801  0.0076520960159602
  0.5998088822095846  0.1991613494587099  0.0070326103876878
  0.6664559188767445  0.3324998795881808  0.0070702619505856
  0.7997960740930914  0.1991588943695140  0.0071717621735135
  0.8664773872850057  0.3324858184096967  0.0070533716947482
 -0.0002064480353552  0.3991451556141354  0.0071133371131117
  0.0665032472977644  0.5325097643890698  0.0072457279733345
  0.1998231705229352  0.3991799964233325  0.0080593086051618
  0.1998204696823322  0.1992026732488062  0.0072987083395355
  0.0665149639436487  0.3325155724731433  0.0073265483388709
  0.3998001541078052  0.7991491152369610  0.0077411273319517
 
  0.00000000E+00  0.00000000E+00  0.00000000E+00
  0.00000000E+00  0.00000000E+00  0.00000000E+00
  0.00000000E+00  0.00000000E+00  0.00000000E+00
  0.00000000E+00  0.00000000E+00  0.00000000E+00
  0.00000000E+00  0.00000000E+00  0.00000000E+00
  0.00000000E+00  0.00000000E+00  0.00000000E+00
  0.00000000E+00  0.00000000E+00  0.00000000E+00
  0.00000000E+00  0.00000000E+00  0.00000000E+00
  0.00000000E+00  0.00000000E+00  0.00000000E+00
  0.00000000E+00  0.00000000E+00  0.00000000E+00
  0.00000000E+00  0.00000000E+00  0.00000000E+00
  0.00000000E+00  0.00000000E+00  0.00000000E+00
  0.00000000E+00  0.00000000E+00  0.00000000E+00
  0.00000000E+00  0.00000000E+00  0.00000000E+00
  0.00000000E+00  0.00000000E+00  0.00000000E+00
  0.00000000E+00  0.00000000E+00  0.00000000E+00
  0.00000000E+00  0.00000000E+00  0.00000000E+00
  0.00000000E+00  0.00000000E+00  0.00000000E+00
  0.00000000E+00  0.00000000E+00  0.00000000E+00
  0.00000000E+00  0.00000000E+00  0.00000000E+00
  0.00000000E+00  0.00000000E+00  0.00000000E+00
  0.00000000E+00  0.00000000E+00  0.00000000E+00
  0.00000000E+00  0.00000000E+00  0.00000000E+00
  0.00000000E+00  0.00000000E+00  0.00000000E+00
  0.00000000E+00  0.00000000E+00  0.00000000E+00
  0.00000000E+00  0.00000000E+00  0.00000000E+00
  0.00000000E+00  0.00000000E+00  0.00000000E+00
  0.00000000E+00  0.00000000E+00  0.00000000E+00
  0.00000000E+00  0.00000000E+00  0.00000000E+00
  0.00000000E+00  0.00000000E+00  0.00000000E+00
  0.00000000E+00  0.00000000E+00  0.00000000E+00
  0.00000000E+00  0.00000000E+00  0.00000000E+00
  0.00000000E+00  0.00000000E+00  0.00000000E+00
  0.00000000E+00  0.00000000E+00  0.00000000E+00
  0.00000000E+00  0.00000000E+00  0.00000000E+00
  0.00000000E+00  0.00000000E+00  0.00000000E+00
  0.00000000E+00  0.00000000E+00  0.00000000E+00
  0.00000000E+00  0.00000000E+00  0.00000000E+00
  0.00000000E+00  0.00000000E+00  0.00000000E+00
  0.00000000E+00  0.00000000E+00  0.00000000E+00
  0.00000000E+00  0.00000000E+00  0.00000000E+00
  0.00000000E+00  0.00000000E+00  0.00000000E+00
  0.00000000E+00  0.00000000E+00  0.00000000E+00
  0.00000000E+00  0.00000000E+00  0.00000000E+00
  0.00000000E+00  0.00000000E+00  0.00000000E+00
  0.00000000E+00  0.00000000E+00  0.00000000E+00
  0.00000000E+00  0.00000000E+00  0.00000000E+00
  0.00000000E+00  0.00000000E+00  0.00000000E+00
  0.00000000E+00  0.00000000E+00  0.00000000E+00
  0.00000000E+00  0.00000000E+00  0.00000000E+00
