# Supplementary material for: Oxide-hybridized carbon as a catalyst support for efficient anion exchange membrane water electrolysis
Source: Nat Commun. 2025 Dec 12;16:11090. doi: 10.1038/s41467-025-65980-w (PMC12700888; doi:10.1038/s41467-025-65980-w)
Supplement: Supplementary file 3 — Supplementary Data 1 [file 41467_2025_65980_MOESM3_ESM.zip › DFT-Models/V22]

 C                                      
   1.00000000000000     
    12.3192000000000004    0.0000000000000000    0.0000000000000000
    -6.1605869999999996   10.6681699999999999    0.0000000000000000
     0.0000000000000000    0.0000000000000000   20.0000000000000000
   C 
    48
Direct
  0.0077614060317082  0.0087433560794796  0.0073308623702873
  0.4014493570490362  0.9901602183733869  0.0072571893047675
  0.4685221349871826  0.1249499824558664  0.0072405116774279
  0.6026993233164212  0.9849040290344350  0.0073505680286229
  0.6683944774152918  0.1234102384827847  0.0072153026017426
  0.8095876896926890  0.0080979323942077  0.0074086546253114
  0.8756545891805229  0.1407825820996409  0.0073415209899246
  0.0116209764138325  0.2111684622532504  0.0074285991183020
  0.4224625997813412  0.4132086191069956  0.0076411823796399
  0.9904149262195406  0.8015030678135441  0.0072122025145861
  0.2706569118079689  0.1358385475526838  0.0073267447615059
  0.2800628423559415  0.5554944408490279  0.0076763993885403
  0.4695844542736421  0.3278741574594718  0.0074974546444943
  0.6015397616571591  0.1913212784895518  0.0072005950138999
  0.6671348534508661  0.3272418337401600  0.0072340440453630
  0.8029413178851895  0.2002552483627589  0.0072187315639510
  0.8683442358640088  0.3346218708122632  0.0071976032578802
  0.0027023993008544  0.4036836606594267  0.0073474376550473
  0.0621663047228035  0.5359537711728051  0.0073792689153851
  0.2180720905789214  0.4189927034802005  0.0076377755161940
  0.2129716794532445  0.2126749550547670  0.0074690195007985
  0.4029070468902848  0.1952810195304671  0.0073460797081284
  0.0781171384072847  0.1447257697280277  0.0074212702901864
  0.0795357708826682  0.3460100772820927  0.0074870670476958
  0.2859657673930538  0.3511844538119022  0.0076230661494075
  0.6476963550463598  0.5257138242271500  0.0074954234223626
  0.7994049906318633  0.3999937428912353  0.0071863827218706
  0.8570868186152960  0.5345209889580713  0.0072425510077754
  0.9918805383163746  0.6015873798395923  0.0072551770468359
  0.0582914558664969  0.7346099996462360  0.0072186987980248
  0.1947532843688614  0.6026273274051420  0.0075493139705381
  0.2601439313699930  0.7335924677481166  0.0074712971839099
  0.8750823778608181  0.9426530699822184  0.0074023854002447
  0.5350365244665890  0.5457074733550118  0.0076432714252643
  0.7841426955318483  0.6001018325785757  0.0073555239226983
  0.6005181491196283  0.3932498813176729  0.0074162016992267
  0.8519183917274717  0.7358304578849697  0.0073355187757380
  0.7898026227838759  0.8101563667512942  0.0074393343724213
  0.6571643839940345  0.7901283359812874  0.0075303433274405
  0.5349294366857059  0.6679859812729925  0.0076462790278438
  0.4669452869228983  0.9171816786061452  0.0073823086724678
  0.6771061752528994  0.9228067963093690  0.0074502356861179
  0.2669547930379814  0.9324978150271113  0.0072047823515165
  0.1941926390655150  0.8002371768318821  0.0072714175938373
  0.0672789156045968  0.9360599221501943  0.0072116492110635
  0.4126408652905560  0.6681407611114536  0.0076713571799849
  0.2016270361240550  0.0014809411652628  0.0071940779184886
  0.3925878423230138  0.7807555679888966  0.0075382088083291
 
  0.00000000E+00  0.00000000E+00  0.00000000E+00
  0.00000000E+00  0.00000000E+00  0.00000000E+00
  0.00000000E+00  0.00000000E+00  0.00000000E+00
  0.00000000E+00  0.00000000E+00  0.00000000E+00
  0.00000000E+00  0.00000000E+00  0.00000000E+00
  0.00000000E+00  0.00000000E+00  0.00000000E+00
  0.00000000E+00  0.00000000E+00  0.00000000E+00
  0.00000000E+00  0.00000000E+00  0.00000000E+00
  0.00000000E+00  0.00000000E+00  0.00000000E+00
  0.00000000E+00  0.00000000E+00  0.00000000E+00
  0.00000000E+00  0.00000000E+00  0.00000000E+00
  0.00000000E+00  0.00000000E+00  0.00000000E+00
  0.00000000E+00  0.00000000E+00  0.00000000E+00
  0.00000000E+00  0.00000000E+00  0.00000000E+00
  0.00000000E+00  0.00000000E+00  0.00000000E+00
  0.00000000E+00  0.00000000E+00  0.00000000E+00
  0.00000000E+00  0.00000000E+00  0.00000000E+00
  0.00000000E+00  0.00000000E+00  0.00000000E+00
  0.00000000E+00  0.00000000E+00  0.00000000E+00
  0.00000000E+00  0.00000000E+00  0.00000000E+00
  0.00000000E+00  0.00000000E+00  0.00000000E+00
  0.00000000E+00  0.00000000E+00  0.00000000E+00
  0.00000000E+00  0.00000000E+00  0.00000000E+00
  0.00000000E+00  0.00000000E+00  0.00000000E+00
  0.00000000E+00  0.00000000E+00  0.00000000E+00
  0.00000000E+00  0.00000000E+00  0.00000000E+00
  0.00000000E+00  0.00000000E+00  0.00000000E+00
  0.00000000E+00  0.00000000E+00  0.00000000E+00
  0.00000000E+00  0.00000000E+00  0.00000000E+00
  0.00000000E+00  0.00000000E+00  0.00000000E+00
  0.00000000E+00  0.00000000E+00  0.00000000E+00
  0.00000000E+00  0.00000000E+00  0.00000000E+00
  0.00000000E+00  0.00000000E+00  0.00000000E+00
  0.00000000E+00  0.00000000E+00  0.00000000E+00
  0.00000000E+00  0.00000000E+00  0.00000000E+00
  0.00000000E+00  0.00000000E+00  0.00000000E+00
  0.00000000E+00  0.00000000E+00  0.00000000E+00
  0.00000000E+00  0.00000000E+00  0.00000000E+00
  0.00000000E+00  0.00000000E+00  0.00000000E+00
  0.00000000E+00  0.00000000E+00  0.00000000E+00
  0.00000000E+00  0.00000000E+00  0.00000000E+00
  0.00000000E+00  0.00000000E+00  0.00000000E+00
  0.00000000E+00  0.00000000E+00  0.00000000E+00
  0.00000000E+00  0.00000000E+00  0.00000000E+00
  0.00000000E+00  0.00000000E+00  0.00000000E+00
  0.00000000E+00  0.00000000E+00  0.00000000E+00
  0.00000000E+00  0.00000000E+00  0.00000000E+00
  0.00000000E+00  0.00000000E+00  0.00000000E+00
