# Supplementary material for: Oxide-hybridized carbon as a catalyst support for efficient anion exchange membrane water electrolysis
Source: Nat Commun. 2025 Dec 12;16:11090. doi: 10.1038/s41467-025-65980-w (PMC12700888; doi:10.1038/s41467-025-65980-w)
Supplement: Supplementary file 3 — Supplementary Data 1 [file 41467_2025_65980_MOESM3_ESM.zip › DFT-Models/V3-TiO2-AIMD-final]

C  O  Ti
 1.0000000000000000
    12.3192000000000004    0.0000000000000000    0.0000000000000000
    -6.1605869999999996   10.6681699999999999    0.0000000000000000
     0.0000000000000000    0.0000000000000000   20.0000000000000000
 C   O   Ti 
  47   2   1
Cartesian
  6.0698232977425759 10.5333311702727617  0.0395866884219040
 -3.7754934740934232  7.6790895253047626  0.1852126733419720
 -1.2963312143740329  6.2831223707730466  0.4277166410760240
 -1.3470127005784789  7.7136591546998075  0.2537777901484720
  1.0430735459803278  6.3736562605747800  0.9415729049214160
  4.8699897634896123  9.7972224083150383  0.1790521580319820
  6.1940057437068576  6.2848290353121090 -0.0590074575014040
  1.2799354190356382  3.3648849014647921  0.3553482170006080
  7.3162112700485942  4.1503994545228897 -0.0761485647544100
  6.1492925897742099  7.7080791118347536  0.1477431799987500
  8.5870202656584365  6.2647483831551050  0.2251487324810100
  3.7006794739397941  7.6174904748995393  0.2789823039376600
 -0.0332085811543367  9.8340065995617163  0.0407330171860480
  2.3992084330089689  9.8071674871356453  0.1782569997972060
 -2.5284375915038808  9.8139586572730106  0.0223342943435820
 -2.5435985345334928  8.3990789781655568  0.1801960034006740
 -5.0290154184342306  9.8404779251835564 -0.0985818767837520
  1.1311308761556464  7.7028958878601772  0.3595242001201960
 -3.7642492972686550 10.5280842500610881 -0.1124175657889100
  4.8640915121070103  8.3517098411715462  0.2105032067299400
  4.9660711069226080  5.6015869747484972  0.1352372820123680
  2.4429874872861657  8.3431299194883088  0.1929626455740680
  7.3938380408789630  5.5714363613260751 -0.0882877316452180
  4.7452948963500248  4.2001412901315964 -0.0362065096838760
  3.4456039614260208  3.4306997262853063  0.2566993083737680
  7.3310744589161878  1.3040793789781351 -0.0495144882699740
  3.6690762748708288 10.5365314602470619  0.2057609684111420
  9.7814497923276829  1.2906890142022143  0.2042188142946680
 11.0456328313367820  1.9836519617494364  0.3115066155368860
  7.3009798025690840  8.4332167487957523  0.0323546288031460
 -1.1821143599053348  3.4136227222392277  0.3938546518221840
 -0.0515583974447647  5.5529264788861044  0.5710270212193700
 -1.3142093409030133 10.5575384171779536  0.0575961121023860
 -0.0945949238335706  1.2790133878587115  0.2006952038511820
  1.1663822844564609 10.5274520448224340  0.0436953389161780
  6.0350495221887295  3.4830945356887608 -0.2251945233529260
  8.5728693753304146  3.3960251266819284  0.0444873680005080
  9.8515278407775657  4.1150522210885390  0.2536234073646840
 -2.5157798865754515  5.5180887358171455  0.3687323414626520
  0.0792274687975492  4.1248124868362757  0.4143284844407540
  1.1454704351840526  1.9971706418835458  0.1932472875372200
  3.5966233009697826  2.0031258657048832  0.1528695522093820
 -0.0918854561555977  8.3873982162769867  0.0690063599007240
  6.0842575830126640  2.0366960123206441 -0.2050125058348320
  2.4171743447932257  1.2447081192707679  0.0867143031052940
  8.5915300192647948  1.9801045274040512  0.0705165756813080
  4.8589781426206313  1.3131847273481607 -0.0140927222119960
  4.4330243752475402  6.0488066558479989  3.2183284023510179
  1.7585461557517754  5.9166289698917183  1.9729735424417081
  3.6139158717567037  5.7000271871535331  1.8101031264713898
