# Supplementary material for: Oxide-hybridized carbon as a catalyst support for efficient anion exchange membrane water electrolysis
Source: Nat Commun. 2025 Dec 12;16:11090. doi: 10.1038/s41467-025-65980-w (PMC12700888; doi:10.1038/s41467-025-65980-w)
Supplement: Supplementary file 3 — Supplementary Data 1 [file 41467_2025_65980_MOESM3_ESM.zip › DFT-Models/V22-TiO2]

 C  O Ti                                
   1.00000000000000     
    12.3192000000000004    0.0000000000000000    0.0000000000000000
    -6.1605869999999996   10.6681699999999999    0.0000000000000000
     0.0000000000000000    0.0000000000000000   20.0000000000000000
   C    O    Ti
    48     2     1
Direct
  0.0159168020625670  0.0111417076530024  0.0081380994454089
  0.0177891293957264  0.2123247122458120  0.0092443432554450
  0.4302587782556289  0.4151729590709948  0.0056172834426328
  0.9984535053042923  0.8038089155055738  0.0072747107825966
  0.2779903647156024  0.1377004469479798  0.0087994152587218
  0.0841665042468382  0.3461203761977150  0.0100937432363785
  0.4757681704901215  0.1275317108400934  0.0085818468040414
  0.4778943036562599  0.3296945030907631  0.0066730725041873
  0.6570453908924170  0.5266775177656626  0.0070679108635715
  0.8167469342598973  0.0099434109544407  0.0075460665835902
  0.8100242779919359  0.2020627917077127  0.0084494719941410
  0.0091804108418795  0.4051876624479041  0.0088194381954194
  0.0685471542232083  0.5375576873499107  0.0079102827898069
  0.2233097534716845  0.4197150055266638  0.0107426961700390
  0.2197807242522586  0.2136873715903336  0.0096101857775058
  0.4105587140199815  0.1975016417765618  0.0079959216661361
  0.0853102095583739  0.1461448101661828  0.0093246823545485
  0.6092424217322960  0.1935190245387383  0.0082826506641187
  0.4086421288778538  0.9934777874709003  0.0096995573216542
  0.6103858535826863  0.9871343045874083  0.0094561110513082
  0.8750474845935439  0.3360081564712161  0.0082409723678304
  0.6756009376896048  0.1251243425648163  0.0087464800944443
  0.8823984375153651  0.1422347183010150  0.0084266209647409
  0.8001352388127022  0.8134050080219474  0.0059516617279502
  0.6749237358220159  0.3283883146379913  0.0072953939685223
  0.4741590006498481  0.9205538576272549  0.0112669172621624
  0.8831438187648348  0.9447703189060102  0.0069792565499725
  0.5445131639022047  0.5488686285235883  0.0078983609990171
  0.7922417969663643  0.6019632991985502  0.0070198390624703
  0.6085943783129747  0.3950059758682468  0.0063516823729923
  0.8601574640925084  0.7383364622192383  0.0066440348746674
  0.2925113074562855  0.3522702161783077  0.0089346067287676
  0.9991626134300124  0.6033737089940421  0.0071724686635904
  0.6657226897070964  0.7928726287814380  0.0058716267763642
  0.2821146856482790  0.5541982128433621  0.0107181458648923
  0.2678247808559566  0.7366495286889181  0.0097545744558796
  0.6844107063425221  0.9252421723737366  0.0077171426209222
  0.2013052432985569  0.8028447706600399  0.0083131695411211
  0.0750811536522467  0.9383963028492724  0.0080488269726390
  0.4233643118221828  0.6732263932391992  0.0268631416619150
  0.2091538637866276  0.0039637407810368  0.0087464631345837
  0.3987285085736888  0.7874009435193794  0.0131667862990979
  0.8066963021866025  0.4016297909398313  0.0075157842921611
  0.5505786444933004  0.6743609045626671  0.0063687234107081
  0.8646060380368434  0.5362793989245498  0.0071147411124044
  0.0658892015533543  0.7368283238179378  0.0073526349532222
  0.2744180780962292  0.9350041642523004  0.0090877223469474
  0.2014292856523562  0.6043084219980269  0.0090447204786457
  0.4502344750700805  0.4612624904104999  0.1758615687553077
  0.4329177915750603  0.6656134068516109  0.0991349714010718
  0.4052488808774850  0.4980646116102438  0.1042387337275176
 
  0.00000000E+00  0.00000000E+00  0.00000000E+00
  0.00000000E+00  0.00000000E+00  0.00000000E+00
  0.00000000E+00  0.00000000E+00  0.00000000E+00
  0.00000000E+00  0.00000000E+00  0.00000000E+00
  0.00000000E+00  0.00000000E+00  0.00000000E+00
  0.00000000E+00  0.00000000E+00  0.00000000E+00
  0.00000000E+00  0.00000000E+00  0.00000000E+00
  0.00000000E+00  0.00000000E+00  0.00000000E+00
  0.00000000E+00  0.00000000E+00  0.00000000E+00
  0.00000000E+00  0.00000000E+00  0.00000000E+00
  0.00000000E+00  0.00000000E+00  0.00000000E+00
  0.00000000E+00  0.00000000E+00  0.00000000E+00
  0.00000000E+00  0.00000000E+00  0.00000000E+00
  0.00000000E+00  0.00000000E+00  0.00000000E+00
  0.00000000E+00  0.00000000E+00  0.00000000E+00
  0.00000000E+00  0.00000000E+00  0.00000000E+00
  0.00000000E+00  0.00000000E+00  0.00000000E+00
  0.00000000E+00  0.00000000E+00  0.00000000E+00
  0.00000000E+00  0.00000000E+00  0.00000000E+00
  0.00000000E+00  0.00000000E+00  0.00000000E+00
  0.00000000E+00  0.00000000E+00  0.00000000E+00
  0.00000000E+00  0.00000000E+00  0.00000000E+00
  0.00000000E+00  0.00000000E+00  0.00000000E+00
  0.00000000E+00  0.00000000E+00  0.00000000E+00
  0.00000000E+00  0.00000000E+00  0.00000000E+00
  0.00000000E+00  0.00000000E+00  0.00000000E+00
  0.00000000E+00  0.00000000E+00  0.00000000E+00
  0.00000000E+00  0.00000000E+00  0.00000000E+00
  0.00000000E+00  0.00000000E+00  0.00000000E+00
  0.00000000E+00  0.00000000E+00  0.00000000E+00
  0.00000000E+00  0.00000000E+00  0.00000000E+00
  0.00000000E+00  0.00000000E+00  0.00000000E+00
  0.00000000E+00  0.00000000E+00  0.00000000E+00
  0.00000000E+00  0.00000000E+00  0.00000000E+00
  0.00000000E+00  0.00000000E+00  0.00000000E+00
  0.00000000E+00  0.00000000E+00  0.00000000E+00
  0.00000000E+00  0.00000000E+00  0.00000000E+00
  0.00000000E+00  0.00000000E+00  0.00000000E+00
  0.00000000E+00  0.00000000E+00  0.00000000E+00
  0.00000000E+00  0.00000000E+00  0.00000000E+00
  0.00000000E+00  0.00000000E+00  0.00000000E+00
  0.00000000E+00  0.00000000E+00  0.00000000E+00
  0.00000000E+00  0.00000000E+00  0.00000000E+00
  0.00000000E+00  0.00000000E+00  0.00000000E+00
  0.00000000E+00  0.00000000E+00  0.00000000E+00
  0.00000000E+00  0.00000000E+00  0.00000000E+00
  0.00000000E+00  0.00000000E+00  0.00000000E+00
  0.00000000E+00  0.00000000E+00  0.00000000E+00
  0.00000000E+00  0.00000000E+00  0.00000000E+00
  0.00000000E+00  0.00000000E+00  0.00000000E+00
  0.00000000E+00  0.00000000E+00  0.00000000E+00
