# Supplementary material for: Oxide-hybridized carbon as a catalyst support for efficient anion exchange membrane water electrolysis
Source: Nat Commun. 2025 Dec 12;16:11090. doi: 10.1038/s41467-025-65980-w (PMC12700888; doi:10.1038/s41467-025-65980-w)
Supplement: Supplementary file 3 — Supplementary Data 1 [file 41467_2025_65980_MOESM3_ESM.zip › DFT-Models/V1-TiO2-O3]

C  O  Ti                                
   1.00000000000000     
    12.3192000000000004    0.0000000000000000    0.0000000000000000
    -6.1605869999999996   10.6681699999999999    0.0000000000000000
     0.0000000000000000    0.0000000000000000   20.0000000000000000
   C    O    Ti
    49     5     1
Direct
  0.0028441168687480  0.9978145961496316  0.0020140073756399
  0.2674648827461720  0.7331490308462559  0.0137325633010714
  0.3920066051643685  0.6078663115737244  0.0528450950458044
  0.8667174699291460  0.9269339503252340  0.0029854108234523
  0.5930410499418862  0.5812873579048120  0.9989397493685185
  0.6068239182166256  0.3937869398505603  0.9916457875457565
  0.0022465327791838  0.5976126712679685  0.0014040888014333
  0.8664541705333078  0.7284103535502313  0.9993146870454295
  0.4672081697515688  0.7344903622132111  0.0255022259920723
  0.6569797208140344  0.7167982695197344  0.0055034958279270
  0.8018939336495454  0.5956744468378312  0.9962703673346412
  0.4692281370114271  0.9314622372894432  0.0055194856483593
  0.8694562616579292  0.5297354201579001  0.9971319383819219
  0.5975338074382491  0.7923658644115360  0.0138613655587835
  0.8054119852463349  0.3964093334134767  0.9959977148534946
  0.4012079968831258  0.7994073807571958  0.0147443119233336
  0.7957814215854482  0.7904872311350378  0.0022955714404140
  0.0692661179051178  0.9313950200320529  0.0011033096179863
  0.2017585045408643  0.7989040073666751  0.0060997507107772
  0.2693460724847239  0.9326408242138133  0.0021722355221168
  0.6674889958248270  0.9266481317968803  0.0064919507319496
  0.2032359045340403 -0.0005816661063443  0.0000863182237674
  0.0679726248436695  0.7312631973641553  0.0024623589927029
  0.6680086815339743  0.5264907717118593  0.9941788466688275
  0.2010163300247007  0.5993865187643129  0.0145457054319694
  0.2658517169924212  0.5333965336105299  0.0249707729074203
  0.8017624562107885  0.9947958410978974  0.0030244799130355
  0.0057467277473134  0.1988106068881083  0.0028667556077723
  0.4193395988484848  0.4075296788902610 -0.0012412493392054
  0.0012243481529065  0.7973988062921852  0.0005445389753315
  0.2838093495354257  0.3437520896968166  0.0049993511971372
  0.4049422798343013  0.1986631847048008  0.9952771512505784
  0.4708409456727736  0.1310291743544991  0.9963049859351176
  0.6041594028063801  0.1950963871129201  0.9955528563088150
  0.6721181567821266  0.3284622088940110  0.9929279430595371
  0.8709560817552719  0.1295845550847473  0.0016161340377390
  0.8717971078004021  0.3301069573377973  0.9995796695150901
  0.4741187044476086  0.3325122813468406  0.9936427632594234
  0.8043360194917115  0.1961566644046125 -0.0000659813035348
  0.6704115150600286  0.1286984344658152  0.9994004023463823
  0.6023952593027372  0.9952601280987987  0.0042319465043666
  0.0052357181407245  0.3981802574410740  0.0042929584566816
  0.0689446284215299  0.5313536599159538  0.0056545328392871
  0.0736748561390774  0.1338899456170226  0.0026758310879329
  0.2100791327805439  0.2048147300957946  0.0016436698574156
  0.2722119251399628  0.1341427443258661  0.9984330943003857
  0.0738690545627676  0.3330580677682212  0.0062488567617259
  0.4029742740640112  0.9982296617135925  0.0008812991561449
  0.2081866783886656  0.4030612528896050  0.0133805030002579
  0.5952532123493024  0.4702117503425227  0.2431286605894446
  0.3852026287637787  0.4455775284985180  0.2430291066690343
  0.6558412144077426  0.6750940032318976  0.1943115873256121
  0.4252998322637859  0.5709372581101343  0.1032224865187301
  0.5350772203960833  0.4111859963346520  0.1248371904443520
  0.5123526395343186  0.5199516306001164  0.1787754852384075
 
  0.00000000E+00  0.00000000E+00  0.00000000E+00
  0.00000000E+00  0.00000000E+00  0.00000000E+00
  0.00000000E+00  0.00000000E+00  0.00000000E+00
  0.00000000E+00  0.00000000E+00  0.00000000E+00
  0.00000000E+00  0.00000000E+00  0.00000000E+00
  0.00000000E+00  0.00000000E+00  0.00000000E+00
  0.00000000E+00  0.00000000E+00  0.00000000E+00
  0.00000000E+00  0.00000000E+00  0.00000000E+00
  0.00000000E+00  0.00000000E+00  0.00000000E+00
  0.00000000E+00  0.00000000E+00  0.00000000E+00
  0.00000000E+00  0.00000000E+00  0.00000000E+00
  0.00000000E+00  0.00000000E+00  0.00000000E+00
  0.00000000E+00  0.00000000E+00  0.00000000E+00
  0.00000000E+00  0.00000000E+00  0.00000000E+00
  0.00000000E+00  0.00000000E+00  0.00000000E+00
  0.00000000E+00  0.00000000E+00  0.00000000E+00
  0.00000000E+00  0.00000000E+00  0.00000000E+00
  0.00000000E+00  0.00000000E+00  0.00000000E+00
  0.00000000E+00  0.00000000E+00  0.00000000E+00
  0.00000000E+00  0.00000000E+00  0.00000000E+00
  0.00000000E+00  0.00000000E+00  0.00000000E+00
  0.00000000E+00  0.00000000E+00  0.00000000E+00
  0.00000000E+00  0.00000000E+00  0.00000000E+00
  0.00000000E+00  0.00000000E+00  0.00000000E+00
  0.00000000E+00  0.00000000E+00  0.00000000E+00
  0.00000000E+00  0.00000000E+00  0.00000000E+00
  0.00000000E+00  0.00000000E+00  0.00000000E+00
  0.00000000E+00  0.00000000E+00  0.00000000E+00
  0.00000000E+00  0.00000000E+00  0.00000000E+00
  0.00000000E+00  0.00000000E+00  0.00000000E+00
  0.00000000E+00  0.00000000E+00  0.00000000E+00
  0.00000000E+00  0.00000000E+00  0.00000000E+00
  0.00000000E+00  0.00000000E+00  0.00000000E+00
  0.00000000E+00  0.00000000E+00  0.00000000E+00
  0.00000000E+00  0.00000000E+00  0.00000000E+00
  0.00000000E+00  0.00000000E+00  0.00000000E+00
  0.00000000E+00  0.00000000E+00  0.00000000E+00
  0.00000000E+00  0.00000000E+00  0.00000000E+00
  0.00000000E+00  0.00000000E+00  0.00000000E+00
  0.00000000E+00  0.00000000E+00  0.00000000E+00
  0.00000000E+00  0.00000000E+00  0.00000000E+00
  0.00000000E+00  0.00000000E+00  0.00000000E+00
  0.00000000E+00  0.00000000E+00  0.00000000E+00
  0.00000000E+00  0.00000000E+00  0.00000000E+00
  0.00000000E+00  0.00000000E+00  0.00000000E+00
  0.00000000E+00  0.00000000E+00  0.00000000E+00
  0.00000000E+00  0.00000000E+00  0.00000000E+00
  0.00000000E+00  0.00000000E+00  0.00000000E+00
  0.00000000E+00  0.00000000E+00  0.00000000E+00
  0.00000000E+00  0.00000000E+00  0.00000000E+00
  0.00000000E+00  0.00000000E+00  0.00000000E+00
  0.00000000E+00  0.00000000E+00  0.00000000E+00
  0.00000000E+00  0.00000000E+00  0.00000000E+00
  0.00000000E+00  0.00000000E+00  0.00000000E+00
  0.00000000E+00  0.00000000E+00  0.00000000E+00
