# Supplementary material for: Oxide-hybridized carbon as a catalyst support for efficient anion exchange membrane water electrolysis
Source: Nat Commun. 2025 Dec 12;16:11090. doi: 10.1038/s41467-025-65980-w (PMC12700888; doi:10.1038/s41467-025-65980-w)
Supplement: Supplementary file 3 — Supplementary Data 1 [file 41467_2025_65980_MOESM3_ESM.zip › DFT-Models/V1-TiO2-OH2-O1]

C  H  O  Ti                             
   1.00000000000000     
    12.3192000000000004    0.0000000000000000    0.0000000000000000
    -6.1605869999999996   10.6681699999999999    0.0000000000000000
     0.0000000000000000    0.0000000000000000   20.0000000000000000
   C    H    O    Ti
    49     2     5     1
Direct
  0.0028497814134098  0.9979368094017673  0.0016535748332011
  0.2013886298635868  0.5994246293951551  0.0152672761743778
  0.3932990065895010  0.6073071716253609  0.0535168700653460
  0.8667109628225604  0.9270715048785038  0.0025740745551633
  0.5929805122208207  0.5812962501885407  0.9984828083724138
  0.6068747220373103  0.3938402910064604  0.9917054801904626
  0.0024886894784300  0.5977775906567615  0.0013303638229838
  0.8664792919294534  0.7284967855407586  0.9990455593880206
  0.4674831362408807  0.7344818018892597  0.0258977062633787
  0.6569250000082714  0.7167956880711123  0.0050231795017566
  0.8019711559457470  0.5957216292527608  0.9961717981097363
  0.4692627365112239  0.9314862735953280  0.0056825117068684
  0.8696024444431540  0.5298341782030301  0.9970387401093128
  0.5975261982676074  0.7923671858066090  0.0136023727790789
  0.8055273880413460  0.3965166235438198  0.9961180008560504
  0.4014264172750094  0.7994127537999741  0.0153159304910338
  0.7957194594054525  0.7905508219146550  0.0018689755471053
  0.0693092655086151  0.9315145887884956  0.0009009817751553
  0.2018776274743201  0.7989597686151465  0.0062675669647289
  0.2693944767643576  0.9327198582028714  0.0022191992090430
  0.6675165351320642  0.9267160239089730  0.0062294899659412
  0.2032972638557346 -0.0005200014369813  0.0001009008661985
  0.0680834151643507  0.7314003925278887  0.0024627365033256
  0.6680187366073664  0.5265364484187198  0.9940604815217742
  0.2676106639983208  0.7332420914446608  0.0143137083017331
  0.2663657516538234  0.5333548316922936  0.0255276939729137
  0.8017871520172618  0.9949187152717345  0.0026481867024992
  0.0058608585015205  0.1990053011007054  0.0025752166099730
  0.4194340023368895  0.4076447375623105 -0.0018185406380739
  0.0013186999773434  0.7974964138243589  0.0003574307023612
  0.2840096702626460  0.3438659063194143  0.0046403537548215
  0.4050312088552562  0.1987598769772569  0.9953571806229909
  0.4709055973995108  0.1311342043224258  0.9964512988222974
  0.6042377582413889  0.1952456268362203  0.9958824437755331
  0.8710530322209499  0.1297352641161625  0.0013060650084938
  0.4741868255968340  0.3326364682535975  0.9934777096276078
  0.8718931171343023  0.3302447325977923  0.9995582331231058
  0.6721694602456890  0.3286119814620712  0.9932689174878732
  0.8044411926143269  0.1963040191982490 -0.0002211176391699
  0.6705111025872528  0.1288973198481554  0.9994485697382443
  0.6024467496390932  0.9953620328023884  0.0041934955698006
  0.0054210895528909  0.3983551490591530  0.0042422208763994
  0.0692744179648877  0.5315268869689862  0.0058177490426368
  0.0737241904731989  0.1340871891631112  0.0023404954760480
  0.2102345211721214  0.2050303450378765  0.0014507183275110
  0.2722903656463133  0.1342844494882193  0.9984394946107544
  0.0740884300089999  0.3332882687367795  0.0060535529799940
  0.4030092941397522  0.9982432631346538  0.0009263914423216
  0.2084855453442531  0.4033162012104736  0.0132014202012583
  0.7308024977980461  0.7023013657977203  0.2128483329689612
  0.3566188321669954  0.4654039200465439  0.2826140129761751
  0.6041963918039774  0.4517539457893322  0.2319467276539733
  0.3687449995906242  0.4477737536845902  0.2367850015556520
  0.6496828098219755  0.6851682727319783  0.1959020352180334
  0.4284997587980975  0.5700080280263943  0.1027263212555447
  0.5384878906652905  0.4121143456375696  0.1295265979439053
  0.5169619947128791  0.5181140344907950  0.1856068576654048
 
  0.00000000E+00  0.00000000E+00  0.00000000E+00
  0.00000000E+00  0.00000000E+00  0.00000000E+00
  0.00000000E+00  0.00000000E+00  0.00000000E+00
  0.00000000E+00  0.00000000E+00  0.00000000E+00
  0.00000000E+00  0.00000000E+00  0.00000000E+00
  0.00000000E+00  0.00000000E+00  0.00000000E+00
  0.00000000E+00  0.00000000E+00  0.00000000E+00
  0.00000000E+00  0.00000000E+00  0.00000000E+00
  0.00000000E+00  0.00000000E+00  0.00000000E+00
  0.00000000E+00  0.00000000E+00  0.00000000E+00
  0.00000000E+00  0.00000000E+00  0.00000000E+00
  0.00000000E+00  0.00000000E+00  0.00000000E+00
  0.00000000E+00  0.00000000E+00  0.00000000E+00
  0.00000000E+00  0.00000000E+00  0.00000000E+00
  0.00000000E+00  0.00000000E+00  0.00000000E+00
  0.00000000E+00  0.00000000E+00  0.00000000E+00
  0.00000000E+00  0.00000000E+00  0.00000000E+00
  0.00000000E+00  0.00000000E+00  0.00000000E+00
  0.00000000E+00  0.00000000E+00  0.00000000E+00
  0.00000000E+00  0.00000000E+00  0.00000000E+00
  0.00000000E+00  0.00000000E+00  0.00000000E+00
  0.00000000E+00  0.00000000E+00  0.00000000E+00
  0.00000000E+00  0.00000000E+00  0.00000000E+00
  0.00000000E+00  0.00000000E+00  0.00000000E+00
  0.00000000E+00  0.00000000E+00  0.00000000E+00
  0.00000000E+00  0.00000000E+00  0.00000000E+00
  0.00000000E+00  0.00000000E+00  0.00000000E+00
  0.00000000E+00  0.00000000E+00  0.00000000E+00
  0.00000000E+00  0.00000000E+00  0.00000000E+00
  0.00000000E+00  0.00000000E+00  0.00000000E+00
  0.00000000E+00  0.00000000E+00  0.00000000E+00
  0.00000000E+00  0.00000000E+00  0.00000000E+00
  0.00000000E+00  0.00000000E+00  0.00000000E+00
  0.00000000E+00  0.00000000E+00  0.00000000E+00
  0.00000000E+00  0.00000000E+00  0.00000000E+00
  0.00000000E+00  0.00000000E+00  0.00000000E+00
  0.00000000E+00  0.00000000E+00  0.00000000E+00
  0.00000000E+00  0.00000000E+00  0.00000000E+00
  0.00000000E+00  0.00000000E+00  0.00000000E+00
  0.00000000E+00  0.00000000E+00  0.00000000E+00
  0.00000000E+00  0.00000000E+00  0.00000000E+00
  0.00000000E+00  0.00000000E+00  0.00000000E+00
  0.00000000E+00  0.00000000E+00  0.00000000E+00
  0.00000000E+00  0.00000000E+00  0.00000000E+00
  0.00000000E+00  0.00000000E+00  0.00000000E+00
  0.00000000E+00  0.00000000E+00  0.00000000E+00
  0.00000000E+00  0.00000000E+00  0.00000000E+00
  0.00000000E+00  0.00000000E+00  0.00000000E+00
  0.00000000E+00  0.00000000E+00  0.00000000E+00
  0.00000000E+00  0.00000000E+00  0.00000000E+00
  0.00000000E+00  0.00000000E+00  0.00000000E+00
  0.00000000E+00  0.00000000E+00  0.00000000E+00
  0.00000000E+00  0.00000000E+00  0.00000000E+00
  0.00000000E+00  0.00000000E+00  0.00000000E+00
  0.00000000E+00  0.00000000E+00  0.00000000E+00
  0.00000000E+00  0.00000000E+00  0.00000000E+00
  0.00000000E+00  0.00000000E+00  0.00000000E+00
