# Supplementary material for: Oxide-hybridized carbon as a catalyst support for efficient anion exchange membrane water electrolysis
Source: Nat Commun. 2025 Dec 12;16:11090. doi: 10.1038/s41467-025-65980-w (PMC12700888; doi:10.1038/s41467-025-65980-w)
Supplement: Supplementary file 3 — Supplementary Data 1 [file 41467_2025_65980_MOESM3_ESM.zip › DFT-Models/V3-TiO2-AIMD-init]

C  O  Ti
 1.0000000000000000
    12.3192000000000004    0.0000000000000000    0.0000000000000000
    -6.1605869999999996   10.6681699999999999    0.0000000000000000
     0.0000000000000000    0.0000000000000000   20.0000000000000000
 C   O   Ti 
  47   2   1
Cartesian
 -6.1741136888540238 10.6373040439673279  0.1703974185409260
 -3.7077378558017862  7.7954602264985464  0.0976229340567740
 -1.2625131782033767  6.3724581708074517  0.1746384077831560
 -1.2516999621902871  7.7970413021612739  0.1344300395443300
  1.0529867416972432  6.4660380306428289  0.8285522024785020
  4.9090320293582117  9.9243449058859508  0.1817577638690820
  6.1122822787354343  6.4066464566243733  0.2214937236499680
  1.2823163735511838  3.4964503229365769  0.2141639860244920
  7.3221552192724273  4.2595812509991555  0.0658058986930620
  6.1712302575179487  7.8130844349491095  0.1903609435513560
  8.5899969526328093  6.3764366129432144  0.0915989941309960
  3.7566733684132760  7.7234616314429498  0.2020569309869560
 -0.0208452455347212  9.9350005021698138  0.0517000865425980
  2.4623521521944149  9.8851059236731054  0.1642890726753880
 -2.4782205571817681  9.9262218638895039  0.0503496792543880
 -2.4766140279730724  8.5049106205757727  0.0793876120691560
 -4.9427336442066423  9.9286717089335514  0.1285225300782820
  1.1937092966559473  7.8030531224445472  0.3819493467506560
 -3.7116567314435351 10.6288555574805237  0.0843233202247700
  4.9224797045607138  8.4876595713998899  0.1922131458505420
  4.8166672913493329  5.8085570050528341  0.2872717881668320
  2.4911767955199622  8.4132669719454043  0.2789309792202480
  7.3382683064235907  5.6790036806669715  0.1222410312847460
  4.7394535925824108  4.3516838336150254  0.0149232759544240
  3.5370177543715480  3.5266838549324970  0.1956726863670840
  7.3529404437716153  1.4061731357434395  0.0584732330076020
  3.6768244940029002 10.6287691964482516  0.1525158183392580
  9.8284431460585981  1.3971184456744064  0.1292508811408040
 -1.2454898745482572  2.1098456222951438  0.1701357485737260
 -4.9310313111379447  8.5123810700947899  0.1333657827827560
 -1.2164390210011529  3.5333438506615988  0.1973376603309040
 -0.0457747150969954  5.6767140351391232  0.4086859939602540
  4.9032053152678436 -0.0185886185570013  0.0196315285260860
 -0.0174761181860846  1.3956248970753322  0.1850402481581320
  1.2185537816832501 10.6293774571992579  0.0926250622320180
  6.0497457654927747  3.5868883471274469  0.0079316357594840
  8.5818676307235044  3.5395454330450979  0.0885405579099500
 -2.4773724929777514  4.2403904472280027  0.1350012247767600
 -2.4950368339388338  5.6611804508469801  0.1015654632679100
  0.0656107997550765  4.2481707223298981  0.3113961835568080
  1.2316785022827750  2.1058409974299885  0.1736686452632340
  3.6377549205308028  2.1124257135784617  0.1043011696032580
 -0.0191056090063058  8.5125455808258241  0.1468502259047340
  6.1008932482597151  2.1433037044350942  0.0168912577430160
  2.4435844496176888  1.3656272910490657  0.1104025723555620
  8.5915542636998570  2.1126651225557191  0.0888311975563140
  4.8816066475773470  1.4140233841027967  0.0247353141327620
  3.8504594888402623  4.3335688954235492  3.3364955937200858
  1.8838158122974544  5.9911123132234181  1.7175322360220440
  3.4289913490769615  4.9299535403166477  1.8204867364853439
