# Supplementary material for: Oxide-hybridized carbon as a catalyst support for efficient anion exchange membrane water electrolysis
Source: Nat Commun. 2025 Dec 12;16:11090. doi: 10.1038/s41467-025-65980-w (PMC12700888; doi:10.1038/s41467-025-65980-w)
Supplement: Supplementary file 3 — Supplementary Data 1 [file 41467_2025_65980_MOESM3_ESM.zip › DFT-Models/V3-TiO2-OH1]

C  H  O  Ti                             
   1.00000000000000     
    12.3192000000000004    0.0000000000000000    0.0000000000000000
    -6.1605869999999996   10.6681699999999999    0.0000000000000000
     0.0000000000000000    0.0000000000000000   20.0000000000000000
   C    H    O    Ti
    47     1     3     1
Direct
  0.9949074964311059  0.9944803011819323  0.0035052644699829
  0.0624231571245460  0.7276069491265371  0.0050237569889898
  0.1949913497171658  0.5931087061670387  0.0103040110045014
  0.2624224413824287  0.7271214292025210  0.0098041288996947
  0.3906112698814104  0.5982810187979238  0.0384361213853917
  0.8613221387154635  0.9279996181960407  0.0048533264756226
  0.7917287051361499  0.5996332977489914  0.0079407903758128
  0.2760682652079947  0.3241983832190412  0.0070880319600254
  0.7876063375640681  0.3976501405880152  0.0064656000381430
  0.8657418289032809  0.7311961571215225  0.0047783810481332
  0.9926834872268094  0.5945883439324487  0.0058288549424457
  0.6653758494438581  0.7157833764963746  0.0092204692895102
  0.4615446378414875  0.9288076819568368  0.0071160224114841
  0.6609845248010333  0.9234701183719982  0.0084799310082788
  0.2618106200127986  0.9268406555777554  0.0042093062574831
  0.1960103889017159  0.7935463737174021  0.0060185525592571
  0.0614156747325624  0.9276257270598817  0.0030407670175986
  0.4620787133194518  0.7272142681987073  0.0203217322861293
  0.1941086341816062  0.9925961759466676  0.0027741401778464
  0.7961400786036921  0.7939359958130854  0.0054633568297560
  0.6583514469456225  0.5530367188843446  0.0117990365928173
  0.5953950477983104  0.7841339635306939  0.0134636435537331
  0.5734183730167320  0.4105473362024932  0.0062701724594461
  0.8573361855337069  0.5304574037209387  0.0067680501099094
  0.2578945161694999  0.1231161949304778  0.0026891899373717
  0.4587433982692450  0.1318972553850451  0.0045976486171977
  0.5948886075836269  0.9946002420157526  0.0076612568714856
  0.6594050749256820  0.1307293937106414  0.0063114704297089
  0.7942867536474217  0.9944527651027953  0.0056166193893253
  0.8604762846504914  0.1290854653836837  0.0048316461963726
  0.9954215286992671  0.1953766491924467  0.0045281132427151
  0.9967512047268540  0.7951971305758837  0.0038634735608811
  0.0668288607915942  0.3284979783827340  0.0069540746877514
  0.2624174260569206  0.5272634036463391  0.0185984743750271
  0.0617479229903427  0.1284211220267132  0.0036689639846416
  0.4353743523388174  0.3298970630791047  0.0052846194731225
  0.3946984968906714  0.9965154446605206  0.0048370143413183
  0.7929572199470193  0.1963459033114025  0.0057327484476065
  0.8586155248369657  0.3302271128946197  0.0060567610539110
  0.9951625441175931  0.3946834623820573  0.0068501116923724
  0.0605614029587198  0.5276336152978854  0.0067126440878599
  0.2065589277617378  0.3936836239265261  0.0112962899307022
  0.1957489181858245  0.1936340609807596  0.0035949382957522
  0.3900947925852766  0.1978531015139984  0.0038669981679020
  0.3961762189825456  0.7947474139690769  0.0110641615669811
  0.5913384577564984  0.2013262905169133  0.0056558734516229
  0.6509078742672825  0.3367230407977735  0.0059916145130264
  0.7158013483625894  0.6708952116537024  0.2170986275376582
  0.4379992681038702  0.5426612036015050  0.0728754559070244
  0.5554007104413904  0.4204478257145416  0.1569389485546233
  0.6921961943509156  0.6902629709301131  0.1740921483882852
  0.5870150127291831  0.5555266340319924  0.1185221361949282
 
  0.00000000E+00  0.00000000E+00  0.00000000E+00
  0.00000000E+00  0.00000000E+00  0.00000000E+00
  0.00000000E+00  0.00000000E+00  0.00000000E+00
  0.00000000E+00  0.00000000E+00  0.00000000E+00
  0.00000000E+00  0.00000000E+00  0.00000000E+00
  0.00000000E+00  0.00000000E+00  0.00000000E+00
  0.00000000E+00  0.00000000E+00  0.00000000E+00
  0.00000000E+00  0.00000000E+00  0.00000000E+00
  0.00000000E+00  0.00000000E+00  0.00000000E+00
  0.00000000E+00  0.00000000E+00  0.00000000E+00
  0.00000000E+00  0.00000000E+00  0.00000000E+00
  0.00000000E+00  0.00000000E+00  0.00000000E+00
  0.00000000E+00  0.00000000E+00  0.00000000E+00
  0.00000000E+00  0.00000000E+00  0.00000000E+00
  0.00000000E+00  0.00000000E+00  0.00000000E+00
  0.00000000E+00  0.00000000E+00  0.00000000E+00
  0.00000000E+00  0.00000000E+00  0.00000000E+00
  0.00000000E+00  0.00000000E+00  0.00000000E+00
  0.00000000E+00  0.00000000E+00  0.00000000E+00
  0.00000000E+00  0.00000000E+00  0.00000000E+00
  0.00000000E+00  0.00000000E+00  0.00000000E+00
  0.00000000E+00  0.00000000E+00  0.00000000E+00
  0.00000000E+00  0.00000000E+00  0.00000000E+00
  0.00000000E+00  0.00000000E+00  0.00000000E+00
  0.00000000E+00  0.00000000E+00  0.00000000E+00
  0.00000000E+00  0.00000000E+00  0.00000000E+00
  0.00000000E+00  0.00000000E+00  0.00000000E+00
  0.00000000E+00  0.00000000E+00  0.00000000E+00
  0.00000000E+00  0.00000000E+00  0.00000000E+00
  0.00000000E+00  0.00000000E+00  0.00000000E+00
  0.00000000E+00  0.00000000E+00  0.00000000E+00
  0.00000000E+00  0.00000000E+00  0.00000000E+00
  0.00000000E+00  0.00000000E+00  0.00000000E+00
  0.00000000E+00  0.00000000E+00  0.00000000E+00
  0.00000000E+00  0.00000000E+00  0.00000000E+00
  0.00000000E+00  0.00000000E+00  0.00000000E+00
  0.00000000E+00  0.00000000E+00  0.00000000E+00
  0.00000000E+00  0.00000000E+00  0.00000000E+00
  0.00000000E+00  0.00000000E+00  0.00000000E+00
  0.00000000E+00  0.00000000E+00  0.00000000E+00
  0.00000000E+00  0.00000000E+00  0.00000000E+00
  0.00000000E+00  0.00000000E+00  0.00000000E+00
  0.00000000E+00  0.00000000E+00  0.00000000E+00
  0.00000000E+00  0.00000000E+00  0.00000000E+00
  0.00000000E+00  0.00000000E+00  0.00000000E+00
  0.00000000E+00  0.00000000E+00  0.00000000E+00
  0.00000000E+00  0.00000000E+00  0.00000000E+00
  0.00000000E+00  0.00000000E+00  0.00000000E+00
  0.00000000E+00  0.00000000E+00  0.00000000E+00
  0.00000000E+00  0.00000000E+00  0.00000000E+00
  0.00000000E+00  0.00000000E+00  0.00000000E+00
  0.00000000E+00  0.00000000E+00  0.00000000E+00
