# Supplementary material for: Oxide-hybridized carbon as a catalyst support for efficient anion exchange membrane water electrolysis
Source: Nat Commun. 2025 Dec 12;16:11090. doi: 10.1038/s41467-025-65980-w (PMC12700888; doi:10.1038/s41467-025-65980-w)
Supplement: Supplementary file 3 — Supplementary Data 1 [file 41467_2025_65980_MOESM3_ESM.zip › DFT-Models/V3]

 C                                      
   1.00000000000000     
    12.3192000000000004    0.0000000000000000    0.0000000000000000
    -6.1605869999999996   10.6681699999999999    0.0000000000000000
     0.0000000000000000    0.0000000000000000   20.0000000000000000
   C 
    47
Direct
  0.0012175796913739  0.9977354799606192  0.0071536247769366
  0.6637559942939176  0.5590186355293608  0.0074789776990211
  0.7932747898491666  0.4013329419998350  0.0071951438161600
  0.8623387925322190  0.5337762431079793  0.0072076875707300
 -0.0018501636633386  0.5977622010801902  0.0072111008824503
  0.0685038563610718  0.7308202482042392  0.0071209045107381
  0.2001124117288767  0.5962718265828747  0.0077273952688244
  0.2688951307035630  0.7300577036910041  0.0076015045411345
  0.3965824061881564  0.6023727064906128  0.0084925245850346
  0.8674188515001493  0.9309096945444137  0.0072524534569729
  0.7959006001925072  0.6025095553321159  0.0072945435537123
  0.5801924002547734  0.4187610484872983  0.0074308100503564
  0.8721510426162207  0.7347324172457591  0.0072049965494327
  0.8024019964446364  0.7970708739876291  0.0073423483010866
  0.6712619674272299  0.7159483543909159  0.0075856212460959
  0.6038411159290058  0.7868654476626477  0.0077407691798094
  0.4680425250535798  0.9328453801264864  0.0074061267353634
  0.6678892687764749  0.9263465482411969  0.0074354313053348
  0.2681320656532170  0.9304501141706416  0.0071210091268608
  0.2019424456483912  0.7970112610863053  0.0072279265576427
  0.0677531452444053  0.9311998262942939  0.0070534701455436
  0.4696623130485863  0.7298853501179104  0.0080919190907113
  0.2003388211208664 -0.0038229557509622  0.0070608529844706
  0.2830081596795156  0.3276949730279397  0.0075888688010832
  0.0680434049783940  0.1315343829347858  0.0072546292635326
  0.2642210396642474  0.1268042714379231  0.0072082753975353
  0.4011893485628490  0.0008024660895972  0.0072100830128236
  0.4651741434025903  0.1366146569745048  0.0072083029727922
  0.6013993321529983  0.9978757238282031  0.0073423374847923
  0.6655374082603792  0.1341428897186765  0.0071759188833080
  0.8007422691808352  0.9976615063344594  0.0072597258015389
  0.8666565502657994  0.1322917197711540  0.0071709504352336
  0.0012889762777562  0.1982090202613254  0.0072615919590886
  0.0027780896614208  0.7986140894151840  0.0070593063918795
  0.0726060759419303  0.3310632413146405  0.0074384925770065
  0.2690692378004902  0.5292938751131191  0.0080942551006265
  0.4399323507862472  0.3352003662164816  0.0074810953016569
  0.5976168295068918  0.2056761339102998  0.0071953862794089
  0.6571405316054093  0.3418093144937173  0.0072493213924526
  0.7992480817689825  0.1996964548867254  0.0071388421049455
  0.8648036678291333  0.3334081459451583  0.0071770703583301
  0.0010723249437557  0.3975492520391845  0.0073447962176037
  0.0661037878533266  0.5309076284326254  0.0074084729795566
  0.2120902366675053  0.3951150838962689  0.0077440105804255
  0.2018837161836015  0.1965542088055438  0.0073458282171285
  0.3964439227425177  0.2030557538091946  0.0072971024204546
  0.4026805268970360  0.7988379728192282  0.0077254825752587
 
  0.00000000E+00  0.00000000E+00  0.00000000E+00
  0.00000000E+00  0.00000000E+00  0.00000000E+00
  0.00000000E+00  0.00000000E+00  0.00000000E+00
  0.00000000E+00  0.00000000E+00  0.00000000E+00
  0.00000000E+00  0.00000000E+00  0.00000000E+00
  0.00000000E+00  0.00000000E+00  0.00000000E+00
  0.00000000E+00  0.00000000E+00  0.00000000E+00
  0.00000000E+00  0.00000000E+00  0.00000000E+00
  0.00000000E+00  0.00000000E+00  0.00000000E+00
  0.00000000E+00  0.00000000E+00  0.00000000E+00
  0.00000000E+00  0.00000000E+00  0.00000000E+00
  0.00000000E+00  0.00000000E+00  0.00000000E+00
  0.00000000E+00  0.00000000E+00  0.00000000E+00
  0.00000000E+00  0.00000000E+00  0.00000000E+00
  0.00000000E+00  0.00000000E+00  0.00000000E+00
  0.00000000E+00  0.00000000E+00  0.00000000E+00
  0.00000000E+00  0.00000000E+00  0.00000000E+00
  0.00000000E+00  0.00000000E+00  0.00000000E+00
  0.00000000E+00  0.00000000E+00  0.00000000E+00
  0.00000000E+00  0.00000000E+00  0.00000000E+00
  0.00000000E+00  0.00000000E+00  0.00000000E+00
  0.00000000E+00  0.00000000E+00  0.00000000E+00
  0.00000000E+00  0.00000000E+00  0.00000000E+00
  0.00000000E+00  0.00000000E+00  0.00000000E+00
  0.00000000E+00  0.00000000E+00  0.00000000E+00
  0.00000000E+00  0.00000000E+00  0.00000000E+00
  0.00000000E+00  0.00000000E+00  0.00000000E+00
  0.00000000E+00  0.00000000E+00  0.00000000E+00
  0.00000000E+00  0.00000000E+00  0.00000000E+00
  0.00000000E+00  0.00000000E+00  0.00000000E+00
  0.00000000E+00  0.00000000E+00  0.00000000E+00
  0.00000000E+00  0.00000000E+00  0.00000000E+00
  0.00000000E+00  0.00000000E+00  0.00000000E+00
  0.00000000E+00  0.00000000E+00  0.00000000E+00
  0.00000000E+00  0.00000000E+00  0.00000000E+00
  0.00000000E+00  0.00000000E+00  0.00000000E+00
  0.00000000E+00  0.00000000E+00  0.00000000E+00
  0.00000000E+00  0.00000000E+00  0.00000000E+00
  0.00000000E+00  0.00000000E+00  0.00000000E+00
  0.00000000E+00  0.00000000E+00  0.00000000E+00
  0.00000000E+00  0.00000000E+00  0.00000000E+00
  0.00000000E+00  0.00000000E+00  0.00000000E+00
  0.00000000E+00  0.00000000E+00  0.00000000E+00
  0.00000000E+00  0.00000000E+00  0.00000000E+00
  0.00000000E+00  0.00000000E+00  0.00000000E+00
  0.00000000E+00  0.00000000E+00  0.00000000E+00
  0.00000000E+00  0.00000000E+00  0.00000000E+00
