# Supplementary material for: Oxide-hybridized carbon as a catalyst support for efficient anion exchange membrane water electrolysis
Source: Nat Commun. 2025 Dec 12;16:11090. doi: 10.1038/s41467-025-65980-w (PMC12700888; doi:10.1038/s41467-025-65980-w)
Supplement: Supplementary file 3 — Supplementary Data 1 [file 41467_2025_65980_MOESM3_ESM.zip › DFT-Models/V3-TiO2-OH2-O1]

C  H  O  Ti                             
   1.00000000000000     
    12.3192000000000004    0.0000000000000000    0.0000000000000000
    -6.1605869999999996   10.6681699999999999    0.0000000000000000
     0.0000000000000000    0.0000000000000000   20.0000000000000000
   C    H    O    Ti
    47     2     5     1
Direct
  0.0070685578649943  0.0026732488922967  0.0067058495597549
  0.4053845601039272  0.6053503522054262  0.0374874337524212
  0.8026502862320002  0.6065478062370765  0.0070663408395686
  0.2875566119176916  0.3322366133873736  0.0113812053405488
  0.8000483904339121  0.4057872257742734  0.0087053956712352
  0.8693345902166976  0.5381480787938077  0.0079415154996411
  0.2747362810136488  0.7350194071858764  0.0128292587281619
  0.6775751021542484  0.7228298767055238  0.0092540721725111
  0.0744406257606920  0.7354280358720481  0.0083216566025056
  0.8777452805835605  0.7393292588903849  0.0060221531981123
  0.2074291726475690  0.6010112188760938  0.0132417195148917
  0.0048717071759097  0.6024763617976872  0.0085251611557755
  0.2742652980025564  0.9352504985789164  0.0086889265767532
  0.6081542732514995  0.7919142311166149  0.0125513917901363
  0.4740429541881072  0.9369868408187426  0.0095594635672548
  0.6712804978682007  0.5604583262015234  0.0080230271201517
  0.6734014852156398  0.9312366551726093  0.0089325186755468
  0.2064723053291434  0.0012077112199857  0.0076372937808224
  0.4750391079647825  0.7356231454643820  0.0194805109145097
  0.0735055359482322  0.9361030441248415  0.0069318342282720
  0.8080871718345208  0.8021306194924361  0.0061362641431941
  0.2082363423398634  0.8014349214594466  0.0098952077277447
  0.5884462334661497  0.4213046921234611  0.0088869016736234
  0.8733366756289174  0.9359024525275909  0.0063738506379338
  0.2704054175696102  0.1318314627299111  0.0079137673542415
  0.8063621898435553  0.0022414303568799  0.0070482643265037
  0.0076607742999115  0.2034407484684383  0.0080538598495739
  0.0084022726491145  0.8031532845286500  0.0067426716167209
  0.0788466184005332  0.3364325472473368  0.0103500773292786
  0.2749117220579909  0.5349931933923905  0.0201131160493133
  0.6071689594512559  0.0024596643842881  0.0092749557869977
  0.4486983246674684  0.3383459163017900  0.0096947049205654
  0.8727634334119686  0.1370342992196904  0.0074982886461509
  0.4072471423397779  0.0050151982835413  0.0087412017430043
  0.6716729565114254  0.1387741756107153  0.0087741647447961
  0.0739290071219241  0.1363912142609413  0.0076763570180113
  0.4715828538815653  0.1404899980495060  0.0085568326855363
  0.6641007864245074  0.3456794679040916  0.0087325965308129
  0.0074993756944022  0.4026056754014746  0.0101179875264638
  0.8710918201557797  0.3380827852556680  0.0091496941641202
  0.0730478362520956  0.5357740629819587  0.0100341818026670
  0.2184259256384539  0.4017154303338694  0.0142126589400979
  0.4030937043223233  0.2070509661712138  0.0086426699325099
  0.8053510923029927  0.2044595983716446  0.0085020412284414
  0.4087762043453547  0.8026736973462497  0.0128689047254805
  0.6039358053049445  0.2096688415606576  0.0087868488401036
  0.2077579278580818  0.2016781087776504  0.0084393960248542
  0.3463897864231109  0.5354588222457171  0.2439292944595526
  0.7453622349989890  0.7077855014495800  0.1838978890087425
  0.6773286561751392  0.6971413234282159  0.1547490073682550
  0.3846017177727722  0.5715357101031235  0.2010548831272184
  0.5589557464989366  0.4991596523528590  0.2471958189528303
  0.4584092327951315  0.5529229916940384  0.0673787234927685
  0.5003778460173238  0.3924800215210762  0.1574832740922050
  0.5172489237741723  0.5506092048642868  0.1678774586568409
 
  0.00000000E+00  0.00000000E+00  0.00000000E+00
  0.00000000E+00  0.00000000E+00  0.00000000E+00
  0.00000000E+00  0.00000000E+00  0.00000000E+00
  0.00000000E+00  0.00000000E+00  0.00000000E+00
  0.00000000E+00  0.00000000E+00  0.00000000E+00
  0.00000000E+00  0.00000000E+00  0.00000000E+00
  0.00000000E+00  0.00000000E+00  0.00000000E+00
  0.00000000E+00  0.00000000E+00  0.00000000E+00
  0.00000000E+00  0.00000000E+00  0.00000000E+00
  0.00000000E+00  0.00000000E+00  0.00000000E+00
  0.00000000E+00  0.00000000E+00  0.00000000E+00
  0.00000000E+00  0.00000000E+00  0.00000000E+00
  0.00000000E+00  0.00000000E+00  0.00000000E+00
  0.00000000E+00  0.00000000E+00  0.00000000E+00
  0.00000000E+00  0.00000000E+00  0.00000000E+00
  0.00000000E+00  0.00000000E+00  0.00000000E+00
  0.00000000E+00  0.00000000E+00  0.00000000E+00
  0.00000000E+00  0.00000000E+00  0.00000000E+00
  0.00000000E+00  0.00000000E+00  0.00000000E+00
  0.00000000E+00  0.00000000E+00  0.00000000E+00
  0.00000000E+00  0.00000000E+00  0.00000000E+00
  0.00000000E+00  0.00000000E+00  0.00000000E+00
  0.00000000E+00  0.00000000E+00  0.00000000E+00
  0.00000000E+00  0.00000000E+00  0.00000000E+00
  0.00000000E+00  0.00000000E+00  0.00000000E+00
  0.00000000E+00  0.00000000E+00  0.00000000E+00
  0.00000000E+00  0.00000000E+00  0.00000000E+00
  0.00000000E+00  0.00000000E+00  0.00000000E+00
  0.00000000E+00  0.00000000E+00  0.00000000E+00
  0.00000000E+00  0.00000000E+00  0.00000000E+00
  0.00000000E+00  0.00000000E+00  0.00000000E+00
  0.00000000E+00  0.00000000E+00  0.00000000E+00
  0.00000000E+00  0.00000000E+00  0.00000000E+00
  0.00000000E+00  0.00000000E+00  0.00000000E+00
  0.00000000E+00  0.00000000E+00  0.00000000E+00
  0.00000000E+00  0.00000000E+00  0.00000000E+00
  0.00000000E+00  0.00000000E+00  0.00000000E+00
  0.00000000E+00  0.00000000E+00  0.00000000E+00
  0.00000000E+00  0.00000000E+00  0.00000000E+00
  0.00000000E+00  0.00000000E+00  0.00000000E+00
  0.00000000E+00  0.00000000E+00  0.00000000E+00
  0.00000000E+00  0.00000000E+00  0.00000000E+00
  0.00000000E+00  0.00000000E+00  0.00000000E+00
  0.00000000E+00  0.00000000E+00  0.00000000E+00
  0.00000000E+00  0.00000000E+00  0.00000000E+00
  0.00000000E+00  0.00000000E+00  0.00000000E+00
  0.00000000E+00  0.00000000E+00  0.00000000E+00
  0.00000000E+00  0.00000000E+00  0.00000000E+00
  0.00000000E+00  0.00000000E+00  0.00000000E+00
  0.00000000E+00  0.00000000E+00  0.00000000E+00
  0.00000000E+00  0.00000000E+00  0.00000000E+00
  0.00000000E+00  0.00000000E+00  0.00000000E+00
  0.00000000E+00  0.00000000E+00  0.00000000E+00
  0.00000000E+00  0.00000000E+00  0.00000000E+00
  0.00000000E+00  0.00000000E+00  0.00000000E+00
