# Supplementary material for: Oxide-hybridized carbon as a catalyst support for efficient anion exchange membrane water electrolysis
Source: Nat Commun. 2025 Dec 12;16:11090. doi: 10.1038/s41467-025-65980-w (PMC12700888; doi:10.1038/s41467-025-65980-w)
Supplement: Supplementary file 3 — Supplementary Data 1 [file 41467_2025_65980_MOESM3_ESM.zip › DFT-Models/V1-TiO2-OH2]

C  H  O  Ti                             
   1.00000000000000     
    12.3192000000000004    0.0000000000000000    0.0000000000000000
    -6.1605869999999996   10.6681699999999999    0.0000000000000000
     0.0000000000000000    0.0000000000000000   20.0000000000000000
   C    H    O    Ti
    49     2     4     1
Direct
  0.0016342844159657  0.9989852055651300  0.0009953506007362
  0.0666831340695954  0.7325223816156827  0.0028025642136729
  0.1998726533986162  0.6007677502226811  0.0156962793746659
  0.2661143904418672  0.7344706556787400  0.0148579853014724
  0.3918710140910391  0.6090712834398715  0.0515826332125668
  0.8653877191106718  0.9280254018352317  0.0019172286827785
  0.5916809217470915  0.5819577495643024 -0.0027384972657256
  0.6057602414512940  0.3947550982541014  0.9907468132850449
  0.8006492191759149  0.5966059856861919 -0.0051469046267630
  0.8651328328011245  0.7293318004962869 -0.0021301649706203
  0.4659482984488555  0.7355786198471230  0.0251289632383754
  0.6557096112855092  0.7177578662870746  0.0039935883998719
  0.5965641204495089  0.7934377605962412  0.0133740502879186
  0.4680131962720315  0.9328755997355497  0.0068172671323215
  0.6663286693749257  0.9276635150283569  0.0069235660751120
  0.2680345524571185  0.9338880517817638  0.0028922129271397
  0.2004237434179616  0.8001825314576972  0.0070506050836438
  0.0680274319207426  0.9325396601744821  0.0003270813853144
  0.2020381012665813  0.0006253565410333 -0.0000106044787569
  0.3998215692922915  0.8006234440488018  0.0154290133611760
  0.8043379873952997  0.3974847646058129  0.9964166840523310
  0.7944286488735524  0.7913815212565188  0.0007484672321573
  0.8682501204069512  0.5307337922214743 -0.0031876988877333
  0.6668029347256946  0.5274128129172393 -0.0075758979729087
  0.0010085655007377  0.5988187955730288  0.0018967895932199
  0.2649103333528307  0.5347284669616520  0.0256314291341897
  0.6692343423754923  0.1298587137310084  0.0008281245894126
  0.8006404627019573  0.9959263522119304  0.0029442764655693
  0.8697934321865083  0.1307622219640714  0.0021681086655533
  0.0046572720789288  0.1999342855886267  0.0030709064031166
  0.4185545476659655  0.4088017737295047 -0.0024586678494806
 -0.0000629085556347  0.7985282752676927 -0.0001645523965132
  0.2828657169802492  0.3449351195696136  0.0044019061012586
  0.4039420871951411  0.1999074692710124  0.9953624310640450
  0.4697628965695206  0.1322819040445640  0.9972522543196021
  0.6030111179407763  0.1961949754974102  0.9966940953091190
  0.6709636866273567  0.3295352552669991  0.9932622807056949
  0.4731085339263510  0.3337063818909911  0.9928391942893715
  0.8706323187854449  0.3312474281565045  0.0007004286213723
  0.6011927365806027  0.9964040413554780  0.0055359125129060
  0.8032011016049785  0.1972998286558326  0.0011372924157649
  0.4017308241138620 -0.0004734006640770  0.0021260873894661
  0.0728952766531219  0.3342480974904196  0.0071759315272696
  0.2712103212436631  0.1353971892430674 -0.0017897934488749
  0.2092410728232122  0.2061664556033964  0.0010545712989372
  0.2071672745495700  0.4040842373991060  0.0138649354734382
  0.0676428727019221  0.5325304983465563  0.0068250375035824
  0.0041051781776278  0.3993417072117423  0.0055331465982478
  0.0726037655728747  0.1352095682057259  0.0020789693902321
  0.7371683320082327  0.6858622641527915  0.2015929522904129
  0.3646331488983166  0.4610144887816535  0.2729053274078621
  0.3846981767719307  0.4251218144138350  0.2348836091589853
  0.6531648889928495  0.6735196432172413  0.2061267233379675
  0.4290934176119463  0.5710183459184835  0.1002608107057779
  0.5631584192433039  0.4347082185059667  0.1335789675426849
  0.5140312052444472  0.5249583149521538  0.1737788708570539
 
  0.00000000E+00  0.00000000E+00  0.00000000E+00
  0.00000000E+00  0.00000000E+00  0.00000000E+00
  0.00000000E+00  0.00000000E+00  0.00000000E+00
  0.00000000E+00  0.00000000E+00  0.00000000E+00
  0.00000000E+00  0.00000000E+00  0.00000000E+00
  0.00000000E+00  0.00000000E+00  0.00000000E+00
  0.00000000E+00  0.00000000E+00  0.00000000E+00
  0.00000000E+00  0.00000000E+00  0.00000000E+00
  0.00000000E+00  0.00000000E+00  0.00000000E+00
  0.00000000E+00  0.00000000E+00  0.00000000E+00
  0.00000000E+00  0.00000000E+00  0.00000000E+00
  0.00000000E+00  0.00000000E+00  0.00000000E+00
  0.00000000E+00  0.00000000E+00  0.00000000E+00
  0.00000000E+00  0.00000000E+00  0.00000000E+00
  0.00000000E+00  0.00000000E+00  0.00000000E+00
  0.00000000E+00  0.00000000E+00  0.00000000E+00
  0.00000000E+00  0.00000000E+00  0.00000000E+00
  0.00000000E+00  0.00000000E+00  0.00000000E+00
  0.00000000E+00  0.00000000E+00  0.00000000E+00
  0.00000000E+00  0.00000000E+00  0.00000000E+00
  0.00000000E+00  0.00000000E+00  0.00000000E+00
  0.00000000E+00  0.00000000E+00  0.00000000E+00
  0.00000000E+00  0.00000000E+00  0.00000000E+00
  0.00000000E+00  0.00000000E+00  0.00000000E+00
  0.00000000E+00  0.00000000E+00  0.00000000E+00
  0.00000000E+00  0.00000000E+00  0.00000000E+00
  0.00000000E+00  0.00000000E+00  0.00000000E+00
  0.00000000E+00  0.00000000E+00  0.00000000E+00
  0.00000000E+00  0.00000000E+00  0.00000000E+00
  0.00000000E+00  0.00000000E+00  0.00000000E+00
  0.00000000E+00  0.00000000E+00  0.00000000E+00
  0.00000000E+00  0.00000000E+00  0.00000000E+00
  0.00000000E+00  0.00000000E+00  0.00000000E+00
  0.00000000E+00  0.00000000E+00  0.00000000E+00
  0.00000000E+00  0.00000000E+00  0.00000000E+00
  0.00000000E+00  0.00000000E+00  0.00000000E+00
  0.00000000E+00  0.00000000E+00  0.00000000E+00
  0.00000000E+00  0.00000000E+00  0.00000000E+00
  0.00000000E+00  0.00000000E+00  0.00000000E+00
  0.00000000E+00  0.00000000E+00  0.00000000E+00
  0.00000000E+00  0.00000000E+00  0.00000000E+00
  0.00000000E+00  0.00000000E+00  0.00000000E+00
  0.00000000E+00  0.00000000E+00  0.00000000E+00
  0.00000000E+00  0.00000000E+00  0.00000000E+00
  0.00000000E+00  0.00000000E+00  0.00000000E+00
  0.00000000E+00  0.00000000E+00  0.00000000E+00
  0.00000000E+00  0.00000000E+00  0.00000000E+00
  0.00000000E+00  0.00000000E+00  0.00000000E+00
  0.00000000E+00  0.00000000E+00  0.00000000E+00
  0.00000000E+00  0.00000000E+00  0.00000000E+00
  0.00000000E+00  0.00000000E+00  0.00000000E+00
  0.00000000E+00  0.00000000E+00  0.00000000E+00
  0.00000000E+00  0.00000000E+00  0.00000000E+00
  0.00000000E+00  0.00000000E+00  0.00000000E+00
  0.00000000E+00  0.00000000E+00  0.00000000E+00
  0.00000000E+00  0.00000000E+00  0.00000000E+00
