# Supplementary material for: Oxide-hybridized carbon as a catalyst support for efficient anion exchange membrane water electrolysis
Source: Nat Commun. 2025 Dec 12;16:11090. doi: 10.1038/s41467-025-65980-w (PMC12700888; doi:10.1038/s41467-025-65980-w)
Supplement: Supplementary file 3 — Supplementary Data 1 [file 41467_2025_65980_MOESM3_ESM.zip › DFT-Models/V21]

 C                                      
   1.00000000000000     
    12.3192000000000004    0.0000000000000000    0.0000000000000000
    -6.1605869999999996   10.6681699999999999    0.0000000000000000
     0.0000000000000000    0.0000000000000000   20.0000000000000000
   C 
    48
Direct
 -0.0020836127054129  0.0010361564489846  0.0072652017348964
  0.6641718321797559  0.5240341390310156  0.0075742762217638
  0.8047834674560188  0.3970391390770385  0.0070909022795374
  0.8667138952329257  0.5308902190050743  0.0071807859128422
 -0.0004536922615081  0.6007509714930672  0.0071996339126049
  0.0614774653632614  0.7346024949851920  0.0071129750664537
  0.2020903958236956  0.6076089355848042  0.0076376873412469
  0.2597452004133174  0.7392080158507575  0.0075288991441522
  0.8587825518633951  0.9255569908804191  0.0073981300914254
  0.5789373889884012  0.5687136157181499  0.0077516157185642
  0.7974645384908918  0.5955417165585775  0.0073605745321643
  0.6065160169331653  0.3924360030316931  0.0074589926961031
  0.8591134163020109  0.7285106932336420  0.0073204296656107
  0.7845839457403490  0.7868312787295840  0.0075040150107362
  0.6420004782068749  0.7067071436268602  0.0077156381866967
  0.5740168640799477  0.7746894639361058  0.0077340724215520
  0.4628505395367351  0.9301558226221013  0.0074016631060514
  0.6541394135384089  0.9172738145571694  0.0075259201665247
  0.2643479818024188  0.9374750593637383  0.0071136930134225
  0.1948124168482321  0.8041396071314787  0.0072014998695900
  0.0640501043712396  0.9349021339632406  0.0070909669209652
  0.4360233366283936  0.7116292520496862  0.0077958699624278
  0.2922439172287991  0.3569509173134673  0.0077183020106984
  0.0816779985125671  0.3448128794070756  0.0075283865489390
  0.0733942790203619  0.1401690887281763  0.0073997882317301
  0.2704425225954722  0.1398398538441909  0.0073220513501968
  0.3981982498139222  0.9994042049071518  0.0071997232103553
  0.4680597895583117  0.1322368161298634  0.0071803045379707
  0.5958192666708363  0.9918046698536012  0.0073464337358206
  0.6672333552928705  0.1270530075398442  0.0070984032686093
  0.7928673355162148  0.9914716449882759  0.0074069819066797
  0.8683452778677646  0.1306076658445973  0.0072778191652181
  0.0074791967185778  0.2060841542692501  0.0074086171203046
  0.4302403888086569  0.4200187966635628  0.0077528532883913
 -0.0056389217389335  0.7999237810592108  0.0070943035462308
  0.2873255626863561  0.5629298295262049  0.0077971662220180
  0.4034111765569934  0.2014890940304722  0.0073614960810896
  0.4749173233670116  0.3347823765727541  0.0075754285043404
  0.6019122824341613  0.1941690312370497  0.0070897511917683
  0.6714474634035070  0.3275041525856943  0.0071546956430359
  0.8022111730296921  0.1967417282520629  0.0070989445856465
  0.8718999026989782  0.3317185050400125  0.0070998572497642
  0.0071479879775716  0.4031335235520100  0.0073484327378856
  0.0687981560209402  0.5361021521426396  0.0074029894424351
  0.2242601059950729  0.4249328170462143  0.0077367740047541
  0.2121222774022465  0.2143693300726735  0.0075064257834847
  0.1990273293213195  0.0045920554001824  0.0070951718884656
  0.3913434097662962  0.7968641111957656  0.0076363463619328
 
  0.00000000E+00  0.00000000E+00  0.00000000E+00
  0.00000000E+00  0.00000000E+00  0.00000000E+00
  0.00000000E+00  0.00000000E+00  0.00000000E+00
  0.00000000E+00  0.00000000E+00  0.00000000E+00
  0.00000000E+00  0.00000000E+00  0.00000000E+00
  0.00000000E+00  0.00000000E+00  0.00000000E+00
  0.00000000E+00  0.00000000E+00  0.00000000E+00
  0.00000000E+00  0.00000000E+00  0.00000000E+00
  0.00000000E+00  0.00000000E+00  0.00000000E+00
  0.00000000E+00  0.00000000E+00  0.00000000E+00
  0.00000000E+00  0.00000000E+00  0.00000000E+00
  0.00000000E+00  0.00000000E+00  0.00000000E+00
  0.00000000E+00  0.00000000E+00  0.00000000E+00
  0.00000000E+00  0.00000000E+00  0.00000000E+00
  0.00000000E+00  0.00000000E+00  0.00000000E+00
  0.00000000E+00  0.00000000E+00  0.00000000E+00
  0.00000000E+00  0.00000000E+00  0.00000000E+00
  0.00000000E+00  0.00000000E+00  0.00000000E+00
  0.00000000E+00  0.00000000E+00  0.00000000E+00
  0.00000000E+00  0.00000000E+00  0.00000000E+00
  0.00000000E+00  0.00000000E+00  0.00000000E+00
  0.00000000E+00  0.00000000E+00  0.00000000E+00
  0.00000000E+00  0.00000000E+00  0.00000000E+00
  0.00000000E+00  0.00000000E+00  0.00000000E+00
  0.00000000E+00  0.00000000E+00  0.00000000E+00
  0.00000000E+00  0.00000000E+00  0.00000000E+00
  0.00000000E+00  0.00000000E+00  0.00000000E+00
  0.00000000E+00  0.00000000E+00  0.00000000E+00
  0.00000000E+00  0.00000000E+00  0.00000000E+00
  0.00000000E+00  0.00000000E+00  0.00000000E+00
  0.00000000E+00  0.00000000E+00  0.00000000E+00
  0.00000000E+00  0.00000000E+00  0.00000000E+00
  0.00000000E+00  0.00000000E+00  0.00000000E+00
  0.00000000E+00  0.00000000E+00  0.00000000E+00
  0.00000000E+00  0.00000000E+00  0.00000000E+00
  0.00000000E+00  0.00000000E+00  0.00000000E+00
  0.00000000E+00  0.00000000E+00  0.00000000E+00
  0.00000000E+00  0.00000000E+00  0.00000000E+00
  0.00000000E+00  0.00000000E+00  0.00000000E+00
  0.00000000E+00  0.00000000E+00  0.00000000E+00
  0.00000000E+00  0.00000000E+00  0.00000000E+00
  0.00000000E+00  0.00000000E+00  0.00000000E+00
  0.00000000E+00  0.00000000E+00  0.00000000E+00
  0.00000000E+00  0.00000000E+00  0.00000000E+00
  0.00000000E+00  0.00000000E+00  0.00000000E+00
  0.00000000E+00  0.00000000E+00  0.00000000E+00
  0.00000000E+00  0.00000000E+00  0.00000000E+00
  0.00000000E+00  0.00000000E+00  0.00000000E+00
