# Supplementary material for: Oxide-hybridized carbon as a catalyst support for efficient anion exchange membrane water electrolysis
Source: Nat Commun. 2025 Dec 12;16:11090. doi: 10.1038/s41467-025-65980-w (PMC12700888; doi:10.1038/s41467-025-65980-w)
Supplement: Supplementary file 3 — Supplementary Data 1 [file 41467_2025_65980_MOESM3_ESM.zip › DFT-Models/V21-TiO2]

 C  O Ti                                
   1.00000000000000     
    12.3192000000000004    0.0000000000000000    0.0000000000000000
    -6.1605869999999996   10.6681699999999999    0.0000000000000000
     0.0000000000000000    0.0000000000000000   20.0000000000000000
   C    O    Ti
    48     2     1
Direct
  0.9997840138908065  0.0013412448423185  0.0040561321839608
  0.6691369773604203  0.1273292049867435  0.0057312038770593
  0.7948475689391107  0.9920437221202782  0.0042010488842549
  0.8700774243057174  0.1308604808106861  0.0044648678957407
  0.0089246856880030  0.2061022122677011  0.0040791887657300
  0.4313139261840300  0.4199382632471123  0.0047589368586089
  0.9962598171259804  0.8001218179414312  0.0048933306289394
  0.2916396317920397  0.3559686690117327  0.0038193925583208
  0.4051874102384326  0.2012870816648597  0.0060412579290099
  0.4771349803263977  0.3347842126430751  0.0056847306720198
  0.6037937214116206  0.1943246433150534  0.0060788800887682
  0.6735470832513146  0.3273332686437292  0.0056039217433884
  0.8039881416107970  0.1969051011234123  0.0051715037774310
  0.8736390861863127  0.3317693704084658  0.0052441767627613
  0.0087270713864091  0.4031612041217591  0.0050324954734013
  0.0706716599483612  0.5361788658678748  0.0056248859453888
  0.2248584904069262  0.4243388416393367  0.0039381982662135
  0.2133680134227663  0.2143808424929018  0.0041721800018036
  0.0747523514223764  0.1401331981947530  0.0039815325553649
  0.0828252958871362  0.3446020028353639  0.0042645532513686
  0.4000523548842052  0.9995481734838675  0.0064626742956359
  0.2723208322051330  0.1400196111083237  0.0051095424508724
  0.5977192468325493  0.9922164246701521  0.0057085290054659
  0.2887623183761357  0.5626644636102367  0.0050220959630890
  0.4699459038111891  0.1323504715410216  0.0063634297298367
  0.7868542292936013  0.7877652682200993  0.0037892751493960
  0.0633258501952121  0.7346455816296994  0.0056887540397858
  0.2039218945087525  0.6075993592419880  0.0059147490809594
  0.2615541659092014  0.7393207101041375  0.0066448972621351
  0.8609699714415855  0.9263142155761986  0.0038864770368246
  0.5812143313675752  0.5696815266670940  0.0038702720333462
  0.6085416190646440  0.3923657805221297  0.0052492012058675
  0.4380492549922211  0.7120055498353927  0.0051523837971708
  0.8611544676114282  0.7287495246319956  0.0043626850229541
  0.7998271048062127  0.5957910003267078  0.0049792148241799
  0.0015280910032519  0.6008857934877790  0.0055865053716791
  0.6449872574754201  0.7091838149995241  0.0034641236235222
  0.4647021814176699  0.9303052270833007  0.0063579790356636
  0.6563113478191058  0.9181282522118571  0.0046323954461445
  0.2663332043234105  0.9377239228327313  0.0062421844775179
  0.1967387910498724  0.8042542105285527  0.0064273522053038
  0.0659334451375149  0.9352195804113212  0.0047035157519516
  0.2009826902568818  0.0049171696131626  0.0053579688004361
  0.3932759934285783  0.7970196513156227  0.0062923162053446
  0.8065990142953081  0.3970714667449359  0.0053860327833884
  0.6663195820975261  0.5238342329410750  0.0047890191865394
  0.5764246170073949  0.7759656268460251  0.0040955908705498
  0.8687273193084495  0.5309781936846821  0.0053288601231026
  0.5153600745744477  0.3985630022350266  0.1755068142499909
  0.3982830325387598  0.5448253806546618  0.1430160231507401
  0.5018030320846545  0.4965818628893692  0.1192231008527764
 
  0.00000000E+00  0.00000000E+00  0.00000000E+00
  0.00000000E+00  0.00000000E+00  0.00000000E+00
  0.00000000E+00  0.00000000E+00  0.00000000E+00
  0.00000000E+00  0.00000000E+00  0.00000000E+00
  0.00000000E+00  0.00000000E+00  0.00000000E+00
  0.00000000E+00  0.00000000E+00  0.00000000E+00
  0.00000000E+00  0.00000000E+00  0.00000000E+00
  0.00000000E+00  0.00000000E+00  0.00000000E+00
  0.00000000E+00  0.00000000E+00  0.00000000E+00
  0.00000000E+00  0.00000000E+00  0.00000000E+00
  0.00000000E+00  0.00000000E+00  0.00000000E+00
  0.00000000E+00  0.00000000E+00  0.00000000E+00
  0.00000000E+00  0.00000000E+00  0.00000000E+00
  0.00000000E+00  0.00000000E+00  0.00000000E+00
  0.00000000E+00  0.00000000E+00  0.00000000E+00
  0.00000000E+00  0.00000000E+00  0.00000000E+00
  0.00000000E+00  0.00000000E+00  0.00000000E+00
  0.00000000E+00  0.00000000E+00  0.00000000E+00
  0.00000000E+00  0.00000000E+00  0.00000000E+00
  0.00000000E+00  0.00000000E+00  0.00000000E+00
  0.00000000E+00  0.00000000E+00  0.00000000E+00
  0.00000000E+00  0.00000000E+00  0.00000000E+00
  0.00000000E+00  0.00000000E+00  0.00000000E+00
  0.00000000E+00  0.00000000E+00  0.00000000E+00
  0.00000000E+00  0.00000000E+00  0.00000000E+00
  0.00000000E+00  0.00000000E+00  0.00000000E+00
  0.00000000E+00  0.00000000E+00  0.00000000E+00
  0.00000000E+00  0.00000000E+00  0.00000000E+00
  0.00000000E+00  0.00000000E+00  0.00000000E+00
  0.00000000E+00  0.00000000E+00  0.00000000E+00
  0.00000000E+00  0.00000000E+00  0.00000000E+00
  0.00000000E+00  0.00000000E+00  0.00000000E+00
  0.00000000E+00  0.00000000E+00  0.00000000E+00
  0.00000000E+00  0.00000000E+00  0.00000000E+00
  0.00000000E+00  0.00000000E+00  0.00000000E+00
  0.00000000E+00  0.00000000E+00  0.00000000E+00
  0.00000000E+00  0.00000000E+00  0.00000000E+00
  0.00000000E+00  0.00000000E+00  0.00000000E+00
  0.00000000E+00  0.00000000E+00  0.00000000E+00
  0.00000000E+00  0.00000000E+00  0.00000000E+00
  0.00000000E+00  0.00000000E+00  0.00000000E+00
  0.00000000E+00  0.00000000E+00  0.00000000E+00
  0.00000000E+00  0.00000000E+00  0.00000000E+00
  0.00000000E+00  0.00000000E+00  0.00000000E+00
  0.00000000E+00  0.00000000E+00  0.00000000E+00
  0.00000000E+00  0.00000000E+00  0.00000000E+00
  0.00000000E+00  0.00000000E+00  0.00000000E+00
  0.00000000E+00  0.00000000E+00  0.00000000E+00
  0.00000000E+00  0.00000000E+00  0.00000000E+00
  0.00000000E+00  0.00000000E+00  0.00000000E+00
  0.00000000E+00  0.00000000E+00  0.00000000E+00
