# Supplementary material for: Oxide-hybridized carbon as a catalyst support for efficient anion exchange membrane water electrolysis
Source: Nat Commun. 2025 Dec 12;16:11090. doi: 10.1038/s41467-025-65980-w (PMC12700888; doi:10.1038/s41467-025-65980-w)
Supplement: Supplementary file 3 — Supplementary Data 1 [file 41467_2025_65980_MOESM3_ESM.zip › DFT-Models/V1-TiO2-OH3]

C  H  O  Ti                             
   1.00000000000000     
    12.3192000000000004    0.0000000000000000    0.0000000000000000
    -6.1605869999999996   10.6681699999999999    0.0000000000000000
     0.0000000000000000    0.0000000000000000   20.0000000000000000
   C    H    O    Ti
    49     3     5     1
Direct
  0.0024339618225971  0.9983284113605337  0.0014420720056649
  0.8014098444163443  0.9953067440004335  0.0028422458614354
  0.0055023430560021  0.1993907151779541  0.0027835275735416
  0.4207933239219843  0.4094401174271936  0.0001359060376285
  0.0007403285340478  0.7978204475294400  0.0001615409545456
  0.2843504592713136  0.3448211270684462  0.0052226606867232
  0.4049023726541892  0.1994411255232293  0.9949615828330651
  0.4706815295526598  0.1317354669378427  0.9964007481484296
  0.6040519554044642  0.1956181348853322  0.9956897115083740
  0.6720118971663567  0.3286506542375582  0.9927313203349820
  0.4742183788058527  0.3329533106721391  0.9932339789437551
  0.8715056337192612  0.3304599824848489 -0.0003109288134846
  0.6022482626185665  0.9958173024434418  0.0044787854743575
  0.8041174743194532  0.1966199335803549  0.0001439528094644
  0.4026867126495857  0.9989956067620908  0.0014663655258557
  0.0736276224352073  0.3335999588038252  0.0060769045696260
  0.2720595579295588  0.1347644470983506  0.9983826414677259
  0.2103836672434964  0.2059596902402426  0.0015396848062533
  0.2083906167988290  0.4038562610010260  0.0129150058854040
  0.0685269055535140  0.5318148067172990  0.0060763334971976
  0.0049964151583952  0.3985829687604794  0.0043782575796351
  0.0736363135573901  0.1346646953548220  0.0023326429376298
  0.6703585181957561  0.1292663825161522 -0.0002953994047972
  0.2653986740171584  0.5335068903387270  0.0247506451461893
  0.8707293131518740  0.1300182220528077  0.0016856448424568
  0.6674331779395912  0.5265572027661551  0.9939483638523297
  0.0676035178285674  0.7317457143576181  0.0026234129367436
  0.2004424567645181  0.5994734781312312  0.0153087434131720
  0.2672292329876028  0.7337125282497083  0.0146180192475815
  0.3923438277029809  0.6085079051345694  0.0535160472142467
  0.8661322958442356  0.9271450551618351  0.0024314012961591
  0.5912243862743899  0.5802168379679489  0.9994595777621362
  0.6064730613232804  0.3939270643376850  0.9912492993963316
  0.0017759636786782  0.5980955533113332  0.0014676065999855
  0.8659571515642471  0.7287099645159560  0.9986798564694858
  0.4674837455283493  0.7355212589048087  0.0248737254582023
  0.6558824211350075  0.7163250366034323  0.0052940350605273
  0.8012054167683845  0.5958646296867345  0.9956446188618174
  0.4690051173356255  0.9323136463131440  0.0062394838852500
  0.8690062514853851  0.5301187284336458  0.9966910232080068
  0.5969419355716828  0.7925124892389698  0.0129952301778812
  0.8050883796718935  0.3966548931820972  0.9958077272849539
  0.4013417997688617  0.8004751902903872  0.0154890703682663
  0.7948525520881796  0.7903956642106327  0.0017493355539488
  0.0688942763682636  0.9319137335893884  0.0007130354203905
  0.2014695246403521  0.7994210305724906  0.0066960077320418
  0.2691194100213732  0.9332270875746088  0.0026277891407332
  0.6672313185479287  0.9272164803212812  0.0061657341749344
  0.2029993222100149  0.0001386320193126  0.0000954804488828
  0.5653509963833736  0.3646344639902981  0.2679479561270924
  0.7336292554232137  0.7023188212923305  0.2124424304803566
  0.3577633728180795  0.4617746076238080  0.2764928002411098
  0.3713283124340542  0.4382421044657810  0.2322523801089270
  0.6542818532570324  0.6783483195239628  0.1904310676658354
  0.4243386406889143  0.5754121568543639  0.1047060891006980
  0.5249832027157849  0.4225676465640625  0.1164019081949251
  0.6150484047761519  0.4500920695869942  0.2513683796678081
  0.5315270588268148  0.5044950766681211  0.1922258436747048
 
  0.00000000E+00  0.00000000E+00  0.00000000E+00
  0.00000000E+00  0.00000000E+00  0.00000000E+00
  0.00000000E+00  0.00000000E+00  0.00000000E+00
  0.00000000E+00  0.00000000E+00  0.00000000E+00
  0.00000000E+00  0.00000000E+00  0.00000000E+00
  0.00000000E+00  0.00000000E+00  0.00000000E+00
  0.00000000E+00  0.00000000E+00  0.00000000E+00
  0.00000000E+00  0.00000000E+00  0.00000000E+00
  0.00000000E+00  0.00000000E+00  0.00000000E+00
  0.00000000E+00  0.00000000E+00  0.00000000E+00
  0.00000000E+00  0.00000000E+00  0.00000000E+00
  0.00000000E+00  0.00000000E+00  0.00000000E+00
  0.00000000E+00  0.00000000E+00  0.00000000E+00
  0.00000000E+00  0.00000000E+00  0.00000000E+00
  0.00000000E+00  0.00000000E+00  0.00000000E+00
  0.00000000E+00  0.00000000E+00  0.00000000E+00
  0.00000000E+00  0.00000000E+00  0.00000000E+00
  0.00000000E+00  0.00000000E+00  0.00000000E+00
  0.00000000E+00  0.00000000E+00  0.00000000E+00
  0.00000000E+00  0.00000000E+00  0.00000000E+00
  0.00000000E+00  0.00000000E+00  0.00000000E+00
  0.00000000E+00  0.00000000E+00  0.00000000E+00
  0.00000000E+00  0.00000000E+00  0.00000000E+00
  0.00000000E+00  0.00000000E+00  0.00000000E+00
  0.00000000E+00  0.00000000E+00  0.00000000E+00
  0.00000000E+00  0.00000000E+00  0.00000000E+00
  0.00000000E+00  0.00000000E+00  0.00000000E+00
  0.00000000E+00  0.00000000E+00  0.00000000E+00
  0.00000000E+00  0.00000000E+00  0.00000000E+00
  0.00000000E+00  0.00000000E+00  0.00000000E+00
  0.00000000E+00  0.00000000E+00  0.00000000E+00
  0.00000000E+00  0.00000000E+00  0.00000000E+00
  0.00000000E+00  0.00000000E+00  0.00000000E+00
  0.00000000E+00  0.00000000E+00  0.00000000E+00
  0.00000000E+00  0.00000000E+00  0.00000000E+00
  0.00000000E+00  0.00000000E+00  0.00000000E+00
  0.00000000E+00  0.00000000E+00  0.00000000E+00
  0.00000000E+00  0.00000000E+00  0.00000000E+00
  0.00000000E+00  0.00000000E+00  0.00000000E+00
  0.00000000E+00  0.00000000E+00  0.00000000E+00
  0.00000000E+00  0.00000000E+00  0.00000000E+00
  0.00000000E+00  0.00000000E+00  0.00000000E+00
  0.00000000E+00  0.00000000E+00  0.00000000E+00
  0.00000000E+00  0.00000000E+00  0.00000000E+00
  0.00000000E+00  0.00000000E+00  0.00000000E+00
  0.00000000E+00  0.00000000E+00  0.00000000E+00
  0.00000000E+00  0.00000000E+00  0.00000000E+00
  0.00000000E+00  0.00000000E+00  0.00000000E+00
  0.00000000E+00  0.00000000E+00  0.00000000E+00
  0.00000000E+00  0.00000000E+00  0.00000000E+00
  0.00000000E+00  0.00000000E+00  0.00000000E+00
  0.00000000E+00  0.00000000E+00  0.00000000E+00
  0.00000000E+00  0.00000000E+00  0.00000000E+00
  0.00000000E+00  0.00000000E+00  0.00000000E+00
  0.00000000E+00  0.00000000E+00  0.00000000E+00
  0.00000000E+00  0.00000000E+00  0.00000000E+00
  0.00000000E+00  0.00000000E+00  0.00000000E+00
  0.00000000E+00  0.00000000E+00  0.00000000E+00
