# Supplementary material for: Oxide-hybridized carbon as a catalyst support for efficient anion exchange membrane water electrolysis
Source: Nat Commun. 2025 Dec 12;16:11090. doi: 10.1038/s41467-025-65980-w (PMC12700888; doi:10.1038/s41467-025-65980-w)
Supplement: Supplementary file 3 — Supplementary Data 1 [file 41467_2025_65980_MOESM3_ESM.zip › DFT-Models/V3-TiO2-OH1-O2]

C  H  O  Ti                             
   1.00000000000000     
    12.3192000000000004    0.0000000000000000    0.0000000000000000
    -6.1605869999999996   10.6681699999999999    0.0000000000000000
     0.0000000000000000    0.0000000000000000   20.0000000000000000
   C    H    O    Ti
    47     1     5     1
Direct
  0.0052605322960242  0.0015978149373251  0.0078649199617022
  0.8715559631747237  0.9348582691050007  0.0083317714486187
  0.8007466099512826  0.6054160069794731  0.0089981076634442
  0.2860894509276450  0.3312592963692015  0.0114531876606205
  0.7981553604048668  0.4046731040159450  0.0095029283608996
  0.8674134695876675  0.5370593286292823  0.0091172604478848
  0.2730082888682046  0.7339012680806990  0.0139802472863682
  0.6757925933940111  0.7216400194724039  0.0127393910534809
  0.0726681811628461  0.7343036091664792  0.0092831705882986
  0.8758637532970731  0.7381033327101174  0.0081291441618061
  0.2053928513056736  0.5997680760065522  0.0140304168372507
  0.0029047801213877  0.6013433510467044  0.0094217242957437
  0.2725119493265983  0.9340877892958457  0.0093921109388015
  0.6061950747519447  0.7911544574683631  0.0150624070556632
  0.4723649701422747  0.9361078037648578  0.0109553916854326
  0.6693185468604255  0.5592474612380665  0.0101843745968929
  0.6716667859840066  0.9303800611346368  0.0109047346636565
  0.2047328513535497  0.0000351806244404  0.0081706266483790
  0.4733848058755898  0.7348534203583807  0.0212355449654082
  0.0717384517963459  0.9348870419525488  0.0079211460610193
  0.8062840861866959  0.8009903052376129  0.0088555053553173
  0.2064926039698120  0.8002709927899347  0.0107609241488175
  0.5863830887962744  0.4201973952399100  0.0100171328256723
  0.4032652125687839  0.6036297353871483  0.0386492275938420
  0.2687055742994220  0.1306731886817087  0.0081891290161372
  0.8046759734316148  0.0013161885028522  0.0087532110131998
  0.0057557185030348  0.2022740827234861  0.0085444413792041
  0.0066424210968875  0.8020077039047864  0.0080753546978687
  0.0768680517990350  0.3352704984316315  0.0104368269349757
  0.2725543453927970  0.5336114153750611  0.0204539299101589
  0.6055053488793812  0.0016014855823028  0.0107117169617323
  0.4467435374492043  0.3374107718909590  0.0099839740983074
  0.4698046273322402  0.1395082233198266  0.0091674447230183
  0.8709197892065976  0.1359505250357591  0.0084563325362700
  0.6699109023922211  0.1378703748321984  0.0097425789288169
  0.0720977088916239  0.1353307497325895  0.0082614563964406
  0.4055262105918863  0.0040709325433923  0.0095830909959910
  0.6621097001572047  0.3446947235200571  0.0095606367215159
  0.6021941342316528  0.2087373852640994  0.0095509909333366
  0.4071512568687155  0.8018157110787357  0.0144979524157139
  0.8034809172319529  0.2034708209098592  0.0092500678772221
  0.2061597900432986  0.2007465006537321  0.0086864491911693
  0.2164820909898391  0.4007152518989348  0.0142056427994954
  0.0710082162453494  0.5345942731167680  0.0105900100965573
  0.4012828510151317  0.2060412176206857  0.0089133065172443
  0.8691510585899374  0.3370287697138653  0.0096207751761324
  0.0055207681216689  0.4014415478559176  0.0103830355044727
  0.3158286449386842  0.5218818609074631  0.2221690627299588
  0.5280709137557820  0.4088381655008172  0.1577786573670908
  0.4545589608082407  0.5509210746599028  0.0688231862528015
  0.6845417150332447  0.6916520433248536  0.1493648118042772
  0.3944187157486946  0.5814222061410782  0.2012155222113476
  0.6051545353918450  0.5386910904308673  0.2492164418006655
  0.5294630120165728  0.5588164247182503  0.1721208542332084
 
  0.00000000E+00  0.00000000E+00  0.00000000E+00
  0.00000000E+00  0.00000000E+00  0.00000000E+00
  0.00000000E+00  0.00000000E+00  0.00000000E+00
  0.00000000E+00  0.00000000E+00  0.00000000E+00
  0.00000000E+00  0.00000000E+00  0.00000000E+00
  0.00000000E+00  0.00000000E+00  0.00000000E+00
  0.00000000E+00  0.00000000E+00  0.00000000E+00
  0.00000000E+00  0.00000000E+00  0.00000000E+00
  0.00000000E+00  0.00000000E+00  0.00000000E+00
  0.00000000E+00  0.00000000E+00  0.00000000E+00
  0.00000000E+00  0.00000000E+00  0.00000000E+00
  0.00000000E+00  0.00000000E+00  0.00000000E+00
  0.00000000E+00  0.00000000E+00  0.00000000E+00
  0.00000000E+00  0.00000000E+00  0.00000000E+00
  0.00000000E+00  0.00000000E+00  0.00000000E+00
  0.00000000E+00  0.00000000E+00  0.00000000E+00
  0.00000000E+00  0.00000000E+00  0.00000000E+00
  0.00000000E+00  0.00000000E+00  0.00000000E+00
  0.00000000E+00  0.00000000E+00  0.00000000E+00
  0.00000000E+00  0.00000000E+00  0.00000000E+00
  0.00000000E+00  0.00000000E+00  0.00000000E+00
  0.00000000E+00  0.00000000E+00  0.00000000E+00
  0.00000000E+00  0.00000000E+00  0.00000000E+00
  0.00000000E+00  0.00000000E+00  0.00000000E+00
  0.00000000E+00  0.00000000E+00  0.00000000E+00
  0.00000000E+00  0.00000000E+00  0.00000000E+00
  0.00000000E+00  0.00000000E+00  0.00000000E+00
  0.00000000E+00  0.00000000E+00  0.00000000E+00
  0.00000000E+00  0.00000000E+00  0.00000000E+00
  0.00000000E+00  0.00000000E+00  0.00000000E+00
  0.00000000E+00  0.00000000E+00  0.00000000E+00
  0.00000000E+00  0.00000000E+00  0.00000000E+00
  0.00000000E+00  0.00000000E+00  0.00000000E+00
  0.00000000E+00  0.00000000E+00  0.00000000E+00
  0.00000000E+00  0.00000000E+00  0.00000000E+00
  0.00000000E+00  0.00000000E+00  0.00000000E+00
  0.00000000E+00  0.00000000E+00  0.00000000E+00
  0.00000000E+00  0.00000000E+00  0.00000000E+00
  0.00000000E+00  0.00000000E+00  0.00000000E+00
  0.00000000E+00  0.00000000E+00  0.00000000E+00
  0.00000000E+00  0.00000000E+00  0.00000000E+00
  0.00000000E+00  0.00000000E+00  0.00000000E+00
  0.00000000E+00  0.00000000E+00  0.00000000E+00
  0.00000000E+00  0.00000000E+00  0.00000000E+00
  0.00000000E+00  0.00000000E+00  0.00000000E+00
  0.00000000E+00  0.00000000E+00  0.00000000E+00
  0.00000000E+00  0.00000000E+00  0.00000000E+00
  0.00000000E+00  0.00000000E+00  0.00000000E+00
  0.00000000E+00  0.00000000E+00  0.00000000E+00
  0.00000000E+00  0.00000000E+00  0.00000000E+00
  0.00000000E+00  0.00000000E+00  0.00000000E+00
  0.00000000E+00  0.00000000E+00  0.00000000E+00
  0.00000000E+00  0.00000000E+00  0.00000000E+00
  0.00000000E+00  0.00000000E+00  0.00000000E+00
