# Supplementary material for: Oxide-hybridized carbon as a catalyst support for efficient anion exchange membrane water electrolysis
Source: Nat Commun. 2025 Dec 12;16:11090. doi: 10.1038/s41467-025-65980-w (PMC12700888; doi:10.1038/s41467-025-65980-w)
Supplement: Supplementary file 3 — Supplementary Data 1 [file 41467_2025_65980_MOESM3_ESM.zip › DFT-Models/V1-TiO2]

 C  O Ti                                
   1.00000000000000     
    12.3192000000000004    0.0000000000000000    0.0000000000000000
    -6.1605869999999996   10.6681699999999999    0.0000000000000000
     0.0000000000000000    0.0000000000000000   20.0000000000000000
   C    O    Ti
    49     2     1
Direct
  0.0002126285198845  0.9983264620935500  0.0034079735815858
  0.8673909981924509  0.5313779585087652 -0.0001671889096267
  0.0005887973583086  0.5983835542171854  0.0016810149724156
  0.0664336452529149  0.7316367544295106  0.0008478509570169
  0.1999568482694654  0.5990786586093719  0.0130617276284381
  0.2659741955573717  0.7325531234490450  0.0093027592954207
  0.3906717607050299  0.6123820020438405  0.0532737036785007
  0.8666114659361710  0.9313566064026764  0.0057591573210148
  0.6015432084222394  0.5983874051979977  0.0032755083156806
  0.5997415271374007  0.3960203776548405  0.0018580509953639
  0.4657393666690915  0.7359134199531761  0.0255128529038934
  0.8663070442495046  0.7313769722272482  0.0010486009301324
  0.7995411225121480  0.7979558742524208  0.0056645562573345
  0.6646417852695190  0.7296574281334216  0.0104505176695034
  0.5986598898023695  0.7985712298772895  0.0172995548533401
  0.4670051224696693  0.9319236555406382  0.0035004440950152
  0.6661924021620218  0.9309012542688150  0.0097645041801561
  0.2665128011141467  0.9315567230164318 -0.0005622253795247
  0.1998346261497959  0.7984201050450536  0.0024846053321054
  0.0664356823903458  0.9314488196133026  0.0008851619348342
  0.1998561885204556  0.9982605853071285 -0.0002601873009658
  0.3993685184397867  0.7994847359328915  0.0110728238238122
  0.8008688914315333  0.3978893363126004  0.0000542451749327
  0.6667675897713118  0.5318761362768076  0.0007154878298681
  0.8012763592712676  0.5983265128200640  0.9996515295147242
  0.2645263493806814  0.5337251861750075  0.0287026297352790
  0.4671239581598375  0.1304920913405909  0.9977642508929464
  0.6000586665688712  0.9982386044552455  0.0056417284068866
  0.6672661096799799  0.1312364559052646  0.0026067084874631
  0.8002377457503731  0.9981215780536491  0.0067920980234899
  0.8672967027134000  0.1316051672651359  0.0062260133709965
  0.0012192088087925  0.1988424854229255  0.0084521631523326
  0.3998840806315250  0.3879258737418247  0.0282219277831892
  0.0000682642713385  0.7983771840869340  0.0000781031649497
  0.2684226184392629  0.3311391234943092  0.0198048784665000
  0.3997451509781318  0.1960029394456637 -0.0000495078287696
  0.4659299004704942  0.3277482777031994  0.0069158681210776
  0.6003689074153153  0.1973787866509135 -0.0004289390382945
  0.6671065036839963  0.3307852204191347 -0.0005351141073545
  0.8006331805771602  0.1981543637232823  0.0044989023101950
  0.8675783802317123  0.3315103104058416  0.0036025942254733
  0.0011474122423171  0.3985884723600995  0.0082049913504240
  0.0670496046558169  0.5316507130567747  0.0064564381756540
  0.2015817732462677  0.3993112727912060  0.0241848260445644
  0.2009575809374204  0.1990486033415881  0.0069821035042606
  0.0673492148530183  0.1319668760040387  0.0059162185471441
  0.0687208889687970  0.3325932169817017  0.0133786149190543
  0.3999193289623718  0.9976260166068838 -0.0011623003213744
  0.2664797360322528  0.1310876160533025  0.0017678997373216
  0.4244825767705446  0.5827827313462768  0.1094656912887274
  0.5340472728042588  0.4157195648591273  0.1616043507054845
  0.5270347244740072  0.5061625851556835  0.0989605241877390
 
  0.00000000E+00  0.00000000E+00  0.00000000E+00
  0.00000000E+00  0.00000000E+00  0.00000000E+00
  0.00000000E+00  0.00000000E+00  0.00000000E+00
  0.00000000E+00  0.00000000E+00  0.00000000E+00
  0.00000000E+00  0.00000000E+00  0.00000000E+00
  0.00000000E+00  0.00000000E+00  0.00000000E+00
  0.00000000E+00  0.00000000E+00  0.00000000E+00
  0.00000000E+00  0.00000000E+00  0.00000000E+00
  0.00000000E+00  0.00000000E+00  0.00000000E+00
  0.00000000E+00  0.00000000E+00  0.00000000E+00
  0.00000000E+00  0.00000000E+00  0.00000000E+00
  0.00000000E+00  0.00000000E+00  0.00000000E+00
  0.00000000E+00  0.00000000E+00  0.00000000E+00
  0.00000000E+00  0.00000000E+00  0.00000000E+00
  0.00000000E+00  0.00000000E+00  0.00000000E+00
  0.00000000E+00  0.00000000E+00  0.00000000E+00
  0.00000000E+00  0.00000000E+00  0.00000000E+00
  0.00000000E+00  0.00000000E+00  0.00000000E+00
  0.00000000E+00  0.00000000E+00  0.00000000E+00
  0.00000000E+00  0.00000000E+00  0.00000000E+00
  0.00000000E+00  0.00000000E+00  0.00000000E+00
  0.00000000E+00  0.00000000E+00  0.00000000E+00
  0.00000000E+00  0.00000000E+00  0.00000000E+00
  0.00000000E+00  0.00000000E+00  0.00000000E+00
  0.00000000E+00  0.00000000E+00  0.00000000E+00
  0.00000000E+00  0.00000000E+00  0.00000000E+00
  0.00000000E+00  0.00000000E+00  0.00000000E+00
  0.00000000E+00  0.00000000E+00  0.00000000E+00
  0.00000000E+00  0.00000000E+00  0.00000000E+00
  0.00000000E+00  0.00000000E+00  0.00000000E+00
  0.00000000E+00  0.00000000E+00  0.00000000E+00
  0.00000000E+00  0.00000000E+00  0.00000000E+00
  0.00000000E+00  0.00000000E+00  0.00000000E+00
  0.00000000E+00  0.00000000E+00  0.00000000E+00
  0.00000000E+00  0.00000000E+00  0.00000000E+00
  0.00000000E+00  0.00000000E+00  0.00000000E+00
  0.00000000E+00  0.00000000E+00  0.00000000E+00
  0.00000000E+00  0.00000000E+00  0.00000000E+00
  0.00000000E+00  0.00000000E+00  0.00000000E+00
  0.00000000E+00  0.00000000E+00  0.00000000E+00
  0.00000000E+00  0.00000000E+00  0.00000000E+00
  0.00000000E+00  0.00000000E+00  0.00000000E+00
  0.00000000E+00  0.00000000E+00  0.00000000E+00
  0.00000000E+00  0.00000000E+00  0.00000000E+00
  0.00000000E+00  0.00000000E+00  0.00000000E+00
  0.00000000E+00  0.00000000E+00  0.00000000E+00
  0.00000000E+00  0.00000000E+00  0.00000000E+00
  0.00000000E+00  0.00000000E+00  0.00000000E+00
  0.00000000E+00  0.00000000E+00  0.00000000E+00
  0.00000000E+00  0.00000000E+00  0.00000000E+00
  0.00000000E+00  0.00000000E+00  0.00000000E+00
  0.00000000E+00  0.00000000E+00  0.00000000E+00
