# Supplementary material for: Oxide-hybridized carbon as a catalyst support for efficient anion exchange membrane water electrolysis
Source: Nat Commun. 2025 Dec 12;16:11090. doi: 10.1038/s41467-025-65980-w (PMC12700888; doi:10.1038/s41467-025-65980-w)
Supplement: Supplementary file 3 — Supplementary Data 1 [file 41467_2025_65980_MOESM3_ESM.zip › DFT-Models/V1-TiO2-AIMD-final]

C  O  Ti
 1.0000000000000000
    12.3192000000000004    0.0000000000000000    0.0000000000000000
    -6.1605869999999996   10.6681699999999999    0.0000000000000000
     0.0000000000000000    0.0000000000000000   20.0000000000000000
 C   O   Ti 
  49   2   1
Cartesian
 -6.0979258716840707 10.5866455423954591  0.2582569237254560
  7.4087873116071421  1.4154384340787010  0.2436098893651940
  3.7403981048124004 10.6240512960558036  0.4452947690903520
  9.9028732260688059  1.3554333739503379  0.4959329776928560
 -1.1957130848529252  2.0625036898931768  0.4792922876810780
  2.4484508323313579  4.1705628071631899  0.1357474794787260
 -4.8687849388583286  8.4681889534758046 -0.0692447356405520
  1.2138663137120791  3.5225255208608854  0.3046191157699660
  3.7057744533324359  2.0907010445718983  0.0702232154797260
  3.6834882398663731  3.5097419661734124  0.0077159425403640
  6.1959179761830221  2.1116427397476252  0.0652236030379420
  6.2321961344400751  3.5086084093523566 -0.0182627797611060
  8.6718232600247109  2.1005107593377348  0.3569667414967400
  8.7174369856133271  3.5199669945717247  0.1625927952231560
 -2.3953508891125264  4.2024285437818047  0.2084194403337020
 -2.3883403511255827  5.6253932031345339 -0.0773304395037860
  0.0009133537030014  4.2661098367598189  0.3379127915461640
  1.2221439018842970  2.0798025991069244  0.2197395885401480
  0.0200759422689524  1.3418257452275664  0.3612454464883800
 -1.1950076886896661  3.4904995539635197  0.3810082202183580
 -1.1623174171030484 10.6434210911559166  0.0136393775094700
  2.4859239375259916  1.3988002289082633  0.1209278464496760
  1.2842643053760423 10.6888584977574830  0.2711777164928980
  4.9514199933467982  1.4174994261901501 20.0225218127238627
  0.0237700917006999  5.6960718180337313  0.3511053134228040
  6.2139246080728823  7.7925590017814468 -0.0887993496946640
 -3.6518658229614904  7.7678721970105071 -0.1478217458550540
 -1.1693321521817324  6.4045621675828501 -0.0438458566631720
 -1.1853983151648400  7.8312872219373659 -0.0976621439837220
  1.0419968586773865  6.5773746399252797  0.8854465093428179
  4.9547968758476744  9.8809589880627495  0.2755779462252200
  3.8308752457794508  6.3714826326395331  0.3373656863991540
  4.9990147184822007  4.2090276672975495 -0.1833817162315680
  1.2201540925346523  7.8941628816052525  0.4037174489653660
  6.2218027754682330  6.3491116010910948 19.8996472028029743
  4.9686517408985074  8.4795632915288888  0.0702976931585040
  3.7169129067589952  7.7950839713039191  0.2243723770684500
  2.5007927919401189  8.5609464779631494  0.4422550187769559
  0.0717636027870583  9.9754097614391739  0.0755037472534020
  2.4993690285505004  9.9649960609078612  0.3884687311501560
 -2.4017857829848563  9.9241087689001901 -0.0254911981084240
 -2.4231490122964989  8.4888539111029981 -0.1326624470648020
 -4.8437121592904244  9.8947957735284167  0.1063936403348600
 -3.6178363330391758 10.6444517664817973  0.0482905419094280
  0.0439372772734828  8.5551565498988751 -0.0130057210456640
  7.4853482620272311  4.2447602144991627 -0.0228189449950980
  5.0018487895354937  5.6480939677665969 19.9603768931812056
 -3.6066933664257883  6.3635108846505597 -0.1687508941545140
  7.4558403452425601  5.6550255910267282 -0.1003272205195640
  4.0463243294866817  5.2044070163633407  3.3111823537348339
  1.6010148755539466  6.3908190603826887  2.0585864885131899
  3.0350266386618907  5.1632335910691527  1.9514285088455821
