# Supplementary material for: Oxide-hybridized carbon as a catalyst support for efficient anion exchange membrane water electrolysis
Source: Nat Commun. 2025 Dec 12;16:11090. doi: 10.1038/s41467-025-65980-w (PMC12700888; doi:10.1038/s41467-025-65980-w)
Supplement: Supplementary file 5 — Source data [file 41467_2025_65980_MOESM5_ESM.zip]

Archive with 2 entries (2 files):
- Optimized atomic coordinates used for DFT calculation.zip
- Source Data file.xlsx
