# Supplementary material for: Oxide-hybridized carbon as a catalyst support for efficient anion exchange membrane water electrolysis
Source: Nat Commun. 2025 Dec 12;16:11090. doi: 10.1038/s41467-025-65980-w (PMC12700888; doi:10.1038/s41467-025-65980-w)
Supplement: Supplementary file 5 — Source data [file 41467_2025_65980_MOESM5_ESM.zip › Source Data file.xlsx]

## Sheet: Fig. 1b
	Ti 2p
	A(X1)	B(Y1)	C(Y1)	D(X2)	E(Y2)	F(Y2)	G(X3)	H(Y3)	(Y3)
	0.1	0.83	2.77
				0.3	1.7	7.4
							0.5	2.8	10.6
	C 1s
	A(X1)	B(Y)	C(Y)	D(Y)
	0.1	12
	0.3		23
	0.5			33

## Sheet: Fig. 1c
	Ti4wt%/HCC			Ti9wt%/HCC			Ti13wt%/HCC
	A(X1)	B(Y1)		C(X2)	D(Y2)		E(X3)	F(Y3)
	800.314	9.65815e-05		800.314	-1.7298e-05		800.314	-9.40984e-05
	802.242	0.000478492		802.242	0.00014303		802.242	0.000180128
	804.171	0.000130403		804.171	2.33577e-05		804.171	6.4354e-05
	806.099	0.00029233		806.099	0.000303699		806.099	5.8591e-05
	808.028	0.000334241		808.028	0.000374026		808.028	0.000142817
	809.956	8.61523e-05		809.956	0.000134354		809.956	0.000118679
	811.885	0.000258079		811.885	0.000104695		811.885	5.74882e-05
	813.813	0.00039999		813.813	0.000215023		813.813	0.000156287
	815.741	0.000201901		815.741	9.53507e-05		815.741	8.50862e-05
	817.67	0.000623828		817.67	0.000365691		817.67	0.000552539
	819.598	0.000385739		819.598	0.000116019		819.598	0.000615357
	821.527	0.00051765		821.527	0.000156347		821.527	0.000808174
	823.455	0.000589577		823.455	0.000220186		823.455	0.000710999
	825.384	0.000181488		825.384	3.3835e-05		825.384	0.000283816
	827.312	0.000163399		827.312	2.74838e-05		827.312	4.66258e-05
	829.241	0.000245326		829.241	3.11444e-05		829.241	0.000141534
	831.169	-5.27633e-05		831.169	-0.000155207		831.169	0.000166441
	833.098	0.000309148		833.098	0.000178442		833.098	0.000228625
	835.026	0.000231075		835.026	0.000105823		835.026	-5.23347e-06
	836.955	0.000142986		836.955	-2.65792e-05		836.955	4.5423e-05
	838.883	0.00052623		838.883	5.10188e-05		838.883	0.000321843
	840.812	0.000400371		840.812	-0.000191362		840.812	2.35257e-07
	842.74	0.000654498		842.74	-8.37644e-05		842.74	2.02027e-05
	844.668	0.000938626		844.668	0.000103834		844.668	0.000126351
	846.597	0.000772767		846.597	-1.85475e-05		846.597	-2.74876e-05
	848.525	0.00108		848.525	0.000139534		848.525	0.000128661
	850.454	0.00122		850.454	0.000444153		850.454	0.000164809
	852.382	0.00105		852.382	0.000728777		852.382	7.09704e-05
	854.311	0.00152		854.311	0.00148		854.311	0.000575776
	856.239	0.00141		856.239	0.00169		856.239	0.00050275
	858.168	0.00153		858.168	0.00211		858.168	0.000749732
	860.096	0.00178		860.096	0.0025		860.096	0.000946706
	862.025	0.00165		862.025	0.00257		862.025	0.000823681
	863.953	0.0017		863.953	0.00276		863.953	0.000940662
	865.882	0.00183		865.882	0.00294		865.882	0.00107
	867.81	0.00136		867.81	0.00262		867.81	0.000764611
	869.739	0.00166		869.739	0.0029		869.739	0.00106
	871.667	0.00152		871.667	0.00287		871.667	0.000718567
	873.596	0.00152		873.596	0.00297		873.596	0.000735542
	875.524	0.00165		875.524	0.00319		875.524	0.000802523
	877.452	0.00143		877.452	0.00316		877.452	0.000579498
	879.381	0.00124		879.381	0.00307		879.381	0.000616472
	881.309	0.0013		881.309	0.00279		881.309	0.000703454
	883.238	0.000791267		883.238	0.00198		883.238	0.000200428
	885.166	0.000925394		885.166	0.0017		885.166	0.000197403
	887.095	0.000839535		887.095	0.00112		887.095	-3.56159e-05
	889.023	0.000513662		889.023	0.000656569		889.023	-0.000165882
	890.952	0.00067779		890.952	0.000531188		890.952	0.000112248
	892.88	0.000431931		892.88	9.58123e-05		892.88	-9.62064e-06
	894.809	0.000342921		894.809	3.04312e-05		894.809	0.000109658
	896.737	0.000564832		896.737	0.00015332		896.737	0.000257905
	898.665	0.000336759		898.665	0.000126044		898.665	0.000156163
	900.594	0.00047867		900.594	0.000488763		900.594	0.000394411
	902.523	0.000490581		902.523	0.000561482		902.523	0.000402658
	904.451	0.000272508		904.451	0.000544207		904.451	0.000310916
	906.379	0.000564419		906.379	0.000976926		906.379	0.000649164
	908.308	0.00043633		908.308	0.00111		908.308	0.000477411
	910.236	0.000328257		910.236	0.00133		910.236	0.000565669
	912.165	0.000510168		912.165	0.00149		912.165	0.000773917
	914.093	0.000362079		914.093	0.00127		914.093	0.000672164
	916.022	0.000294006		916.022	0.00132		916.022	0.000680422
	917.95	0.000495917		917.95	0.0015		917.95	0.00077867
	919.879	0.000127828		919.879	0.00129		919.879	0.000556917
	921.807	0.000289754		921.807	0.00141		921.807	0.000865175
	923.736	0.000209006		923.736	0.00101		923.736	0.000633422
	925.664	0.000112592		925.664	0.000674132		925.664	0.00045167
	927.592	0.000256193		927.592	0.000556857		927.592	0.000369928
	929.521	0.00013978		929.521	0.000279576		929.521	0.000168175
	931.449	5.33663e-05		931.449	0.000202295		931.449	0.000142251
	933.378	0.000296967		933.378	0.000255055		933.378	0.000255895
	935.306	5.05536e-05		935.306	-8.90728e-05		935.306	-1.03695e-05
	937.235	0.00019414		937.235	-3.2003e-06		937.235	0.000196172
	939.163	0.000297741		939.163	-9.73178e-05		939.163	0.000182722
	941.092	0.000171328		941.092	-0.000261445		941.092	9.17945e-05
	943.02	0.000364914		943.02	-1.55728e-05		943.02	0.000200293
	944.949	0.000328515		944.949	-9.69031e-06		944.949	1.8805e-05
	946.877	0.000212102		946.877	5.61822e-05		946.877	-7.26963e-05
	948.806	0.000455688		948.806	0.000272055		948.806	7.40409e-05
	950.734	0.000299289		950.734	0.000118038		950.734	-5.76301e-05
	952.663	0.000342876		952.663	0.000230702		952.663	8.06905e-05
	954.591	0.000396462		954.591	0.000223367		954.591	9.90111e-05
	956.519	0.000200063		956.519	0.000116048		956.519	5.2894e-06
	958.448	0.000343649		958.448	0.000268713		958.448	0.000229539
	960.376	0.000327236		960.376	0.000101377		960.376	0.000183788
	962.305	0.000190837		962.305	4.0582e-06		962.305	0.000118044
	964.233	0.000294423		964.233	0.000196723		964.233	0.000232293
	966.162	0.000244299		966.162	0.000159387		966.162	0.000146543
	968.09	0.000221005		968.09	0.000252068		968.09	4.8956e-05
	970.019	0.000487699		970.019	0.000454733		970.019	0.000232427
	971.947	0.000254392		971.947	0.000136663		971.947	8.58975e-05
	973.876	0.000371099		973.876	0.000296509		973.876	0.000279375
	975.804	0.000337793		975.804	0.000296333		975.804	0.000202846
	977.733	0.000234486		977.733	0.000256158		977.733	0.000206317
	979.661	0.000331193		979.661	0.000366003		979.661	0.000319795
	981.59	0.000297886		981.59	0.000255827		981.59	0.000223265
	983.518	0.00020458		983.518	0.000275652		983.518	0.000106736
	985.447	0.000331286		985.447	0.000465497		985.447	0.000190214
	987.375	0.00016798		987.375	0.000305322		987.375	2.36847e-05
	989.303	0.000264674		989.303	0.000505146		989.303	0.00021467
	991.232	0.00035138		991.232	0.000624992		991.232	0.000223463
	993.16	0.000218074		993.16	0.000395703		993.16	-2.77558e-05
	995.089	0.000284768		995.089	0.0004118		995.089	7.10253e-05
	997.017	0.000291474		997.017	0.000217931		997.017	0.000109818
	998.946	0.000218168		998.946	-1.59727e-05		998.946	-1.40049e-06
	1000.87	0.000374899		1000.87	4.02258e-05		1000.87	8.74166e-05

## Sheet: Fig. 1d
	ID1/G		ID2/G
	A(X1)	B(Y1)	C(X2)	D(Y2)
	1	0.49	1.5	0.21
	3	0.92	3.5	0.17
	5	0.89	5.5	0.16
	7	0.86	7.5	0.15

## Sheet: Fig. 1e
	A(X)	K(Y)	J(Y)	H(Y)	I(Y)	F(Y)	G(Y)	B(Y)	C(Y)	D(Y)	E(Y)
	0	3.44	1.97	1.86	3.46	-1.1	-0.24	2.63	4.42	-0.77	-0.41
	0.5	2.44	1.47	1.36	2.46	-1.6	-1.24	2.13	3.42	-1.27	-1.41
	1	1.44	0.97	0.86	1.46	-2.1	-2.24	1.63	2.42	-1.77	-2.41
	1.5	0.44	0.47	0.36	0.46	-2.6	-3.24	1.13	1.42	-2.27	-3.41
	2	-0.56	-0.03	-0.14	-0.54	-3.1	-4.24	0.63	0.42	-2.77	-4.41
	2.5	-1.56	-0.53	-0.64	-1.54	-3.6	-5.24	0.13	-0.58	-3.27	-5.41

## Sheet: Fig. 1f
	Left graph (Tix/HCC)
	A(X)	B(Y)	C(Y)	D(Y)	E(Y)
	1.9	26.2018	6.42134	5.70467	31.27
	1.8	8.93742	1.6665	1.12894	12.6405
	1.7	3.46461	0.34633	0.49875	4.51687
	1.6	1.16852	0.2696	0.35475	1.14141
	1.5	1.10559	0.04962	0	0.77931
	1.4	0.49205	0.48285	0.2809	0
	1.3	0.36097	0.16911	0.04823	0.66674
	Right graph	HCC	(Scx/HCC)		(Zrx/HCC)		(Tax/HCC)
	A(X)	B(Y)	C(Y)	D(Y)	E(Y)	F(Y)	G(Y)	H(Y)
	1.9	31.27	10.2313	17.5024	18.0272	9.94178	14.879	7.90553
	1.8	12.6405	1.99177	4.70133	4.98111	0.5714	4.60876	0.93398
	1.7	4.51687	0.7846	0.69579	1.8342	0.05099	0.9469	0.22198
	1.6	1.14141	0	0	0	0	0	0
	1.5	0.77931	0.23749	0.61104	0.93842	0.6018	0.4182	0.49742
	1.4	0	0	0	0	0	0	0
	1.3	0.66674	0.07741	0.41229	0.19113	0.14523	0.34097	0.11109

## Sheet: Fig. 2b
					inset
	A(X)	B(Y)	C(Y)	D(Y)	E(Y)	F(Y)	G(Y)
	1	5.47886	0	0	5.47	6.4652	2.4248
	3	0.59868	0.10143	0.00608	0.6	7.0158	6.7422
	5	7.06277	1.24194	8.58175		--
	7	4.15908	1.7571	15.5377
	9	5.34946	2.81983	19.3285

## Sheet: Fig. 2d
	UP	Stage 2	Stage 1	Ti foil		TiO2		DOWN	LDH-Ti9wt%/HCC	LDH-Ti4wt%/HCC	LDH-Ti13wt%/HCC
	A(X1)	B(Y1)	C(Y1)	D(Y1)	E(X2)	F(Y2)		A(X1)	B(Y1)	C(Y1)	D(Y1)
	0	0.04137	0.02553	0.04462	0	0.13994		0	0.08688	0.06926	0.06739
	0.03068	0.04006	0.05693	0.04421	0.03068	0.13916		0.03068	0.08775	0.07012	0.06897
	0.06136	0.03621	0.10378	0.04299	0.06136	0.13707		0.06136	0.09016	0.07259	0.07322
	0.09204	0.03006	0.15015	0.04093	0.09204	0.13438		0.09204	0.09354	0.07638	0.07895
	0.12272	0.02197	0.19357	0.03804	0.12272	0.13218		0.12272	0.09719	0.0811	0.08486
	0.1534	0.01253	0.23272	0.03446	0.1534	0.13164		0.1534	0.10043	0.08633	0.08986
	0.18408	0.004	0.26653	0.03062	0.18408	0.13368		0.18408	0.10271	0.09169	0.09315
	0.21476	0.01041	0.29412	0.02741	0.21476	0.13858		0.21476	0.10371	0.09685	0.09429
	0.24544	0.02076	0.31475	0.02626	0.24544	0.14586		0.24544	0.10335	0.10153	0.09316
	0.27612	0.03044	0.32786	0.02848	0.27612	0.15448		0.27612	0.10184	0.10549	0.08996
	0.3068	0.03868	0.33302	0.03398	0.3068	0.16318		0.3068	0.09961	0.10855	0.08528
	0.33748	0.04496	0.32999	0.0415	0.33748	0.17085		0.33748	0.09739	0.11057	0.08013
	0.36816	0.04888	0.31872	0.04972	0.36816	0.17668		0.36816	0.09602	0.11144	0.0759
	0.39884	0.05019	0.29934	0.05755	0.39884	0.18039		0.39884	0.09634	0.1111	0.07415
	0.42951	0.04882	0.27218	0.06413	0.42951	0.18231		0.42951	0.09886	0.10955	0.07601
	0.46019	0.04488	0.23775	0.06875	0.46019	0.18345		0.46019	0.1036	0.10686	0.08152
	0.49087	0.03874	0.1968	0.07084	0.49087	0.18547		0.49087	0.11003	0.10318	0.08963
	0.52155	0.03113	0.15028	0.07003	0.52155	0.19046		0.52155	0.11729	0.09879	0.09879
	0.55223	0.02358	0.09953	0.0662	0.55223	0.20036		0.55223	0.12443	0.09413	0.1075
	0.58291	0.01941	0.04761	0.05966	0.58291	0.21627		0.58291	0.13054	0.08986	0.11453
	0.61359	0.02233	0.02827	0.0515	0.61359	0.23801		0.61359	0.13489	0.08688	0.11897
	0.64427	0.03032	0.07792	0.04444	0.64427	0.26428		0.64427	0.13703	0.08628	0.12027
	0.67495	0.03958	0.13408	0.04353	0.67495	0.29309		0.67495	0.1368	0.08907	0.11833
	0.70563	0.04807	0.18896	0.05268	0.70563	0.32226		0.70563	0.13452	0.09587	0.11361
	0.73631	0.05468	0.24034	0.07001	0.73631	0.34965		0.73631	0.13106	0.10671	0.10744
	0.76699	0.05876	0.28649	0.09173	0.76699	0.37337		0.76699	0.12804	0.12115	0.10241
	0.79767	0.05993	0.32582	0.11512	0.79767	0.3919		0.79767	0.12786	0.13855	0.10243
	0.82835	0.05816	0.35687	0.13831	0.82835	0.40419		0.82835	0.1332	0.15826	0.11142
	0.85903	0.05383	0.37828	0.15982	0.85903	0.40982		0.85903	0.14607	0.17971	0.13088
	0.88971	0.04799	0.3889	0.17839	0.88971	0.40918		0.88971	0.16692	0.20239	0.15947
	0.92039	0.04287	0.38781	0.19297	0.92039	0.40374		0.92039	0.19479	0.22587	0.19473
	0.95107	0.042	0.37437	0.20271	0.95107	0.39628		0.95107	0.22804	0.24977	0.23436
	0.98175	0.04813	0.34846	0.20704	0.98175	0.39113		0.98175	0.26498	0.27374	0.27648
	1.01243	0.06039	0.31069	0.20571	1.01243	0.39386		1.01243	0.30408	0.29745	0.3195
	1.04311	0.07605	0.2633	0.19896	1.04311	0.41009		1.04311	0.34396	0.32061	0.36209
	1.07379	0.0928	0.21248	0.18758	1.07379	0.4436		1.07379	0.38344	0.34293	0.40309
	1.10447	0.10907	0.175	0.17326	1.10447	0.49492		1.10447	0.42144	0.36416	0.44148
	1.13515	0.12381	0.18282	0.15887	1.13515	0.56167		1.13515	0.45706	0.38406	0.4764
	1.16583	0.13645	0.24863	0.14876	1.16583	0.63992		1.16583	0.48952	0.40242	0.50717
	1.19651	0.14692	0.3524	0.14805	1.19651	0.72534		1.19651	0.51817	0.41903	0.53327
	1.22718	0.1558	0.47799	0.16	1.22718	0.81379		1.22718	0.54252	0.43375	0.55433
	1.25786	0.16443	0.6177	0.18376	1.25786	0.90151		1.25786	0.56222	0.44643	0.57019
	1.28854	0.17487	0.76723	0.21571	1.28854	0.98517		1.28854	0.57707	0.45695	0.58084
	1.31922	0.18961	0.92348	0.25194	1.31922	1.06182		1.31922	0.58702	0.46525	0.5864
	1.3499	0.2109	1.08371	0.28934	1.3499	1.12895		1.3499	0.59212	0.47128	0.58717
	1.38058	0.24002	1.24539	0.32563	1.38058	1.18446		1.38058	0.59258	0.475	0.58353
	1.41126	0.277	1.40601	0.35926	1.41126	1.22668		1.41126	0.58868	0.47644	0.57594
	1.44194	0.32085	1.56313	0.38921	1.44194	1.2544		1.44194	0.58082	0.47562	0.56492
	1.47262	0.3699	1.71435	0.41494	1.47262	1.26688		1.47262	0.56943	0.47262	0.55101
	1.5033	0.4222	1.85736	0.43635	1.5033	1.26385		1.5033	0.555	0.46752	0.53471
	1.53398	0.47566	1.99	0.45365	1.53398	1.24549		1.53398	0.53804	0.46043	0.51651
	1.56466	0.52818	2.11022	0.46725	1.56466	1.21244		1.56466	0.51905	0.45148	0.49682
	1.59534	0.57772	2.2162	0.47759	1.59534	1.16573		1.59534	0.49853	0.44083	0.47599
	1.62602	0.62235	2.30634	0.48499	1.62602	1.10676		1.62602	0.47694	0.42862	0.4543
	1.6567	0.66032	2.37928	0.48942	1.6567	1.03726		1.6567	0.45467	0.41503	0.43197
	1.68738	0.69009	2.43396	0.4904	1.68738	0.95922		1.68738	0.43212	0.40023	0.40915
	1.71806	0.71039	2.46963	0.48693	1.71806	0.8748		1.71806	0.40958	0.3844	0.38601
	1.74874	0.72026	2.48585	0.4776	1.74874	0.78631		1.74874	0.38732	0.36772	0.36269
	1.77942	0.71909	2.4825	0.4608	1.77942	0.69615		1.77942	0.36557	0.35037	0.33936
	1.8101	0.70663	2.4598	0.43513	1.8101	0.60671		1.8101	0.34451	0.33251	0.31623
	1.84078	0.683	2.4183	0.40011	1.84078	0.52042		1.84078	0.32429	0.31433	0.29356
	1.87146	0.64871	2.35885	0.35758	1.87146	0.43967		1.87146	0.30506	0.29597	0.27164
	1.90214	0.6046	2.28261	0.31471	1.90214	0.3669		1.90214	0.28693	0.27763	0.2508
	1.93282	0.55184	2.19101	0.28936	1.93282	0.30461		1.93282	0.27002	0.25945	0.23138
	1.9635	0.49192	2.08571	0.30996	1.9635	0.25536		1.9635	0.25448	0.24164	0.21373
	1.99418	0.42651	1.96858	0.39253	1.99418	0.22129		1.99418	0.24044	0.22438	0.19813
	2.02485	0.35749	1.84167	0.52809	2.02485	0.20305		2.02485	0.2281	0.20791	0.18482
	2.05553	0.28684	1.70715	0.70245	2.05553	0.19872		2.05553	0.21768	0.19249	0.17394
	2.08621	0.21658	1.56727	0.9059	2.08621	0.20437		2.08621	0.20944	0.17843	0.16559
	2.11689	0.14872	1.42431	1.13185	2.11689	0.21598		2.11689	0.20368	0.16609	0.1598
	2.14757	0.08525	1.28057	1.3749	2.14757	0.23085		2.14757	0.20066	0.15586	0.15661
	2.17825	0.02913	1.13826	1.62994	2.17825	0.24763		2.17825	0.20059	0.14811	0.15606
	2.20893	0.02736	0.99952	1.89174	2.20893	0.26587		2.20893	0.20356	0.14316	0.15818
	2.23961	0.0678	0.86635	2.1549	2.23961	0.28547		2.23961	0.20947	0.14117	0.16299
	2.27029	0.10045	0.74059	2.41384	2.27029	0.30637		2.27029	0.21806	0.14206	0.17041
	2.30097	0.12366	0.62389	2.66294	2.30097	0.32831		2.30097	0.22891	0.14554	0.18022
	2.33165	0.13726	0.5177	2.89663	2.33165	0.35081		2.33165	0.24148	0.15116	0.19205
	2.36233	0.14163	0.42323	3.10955	2.36233	0.37319		2.36233	0.25517	0.15838	0.2054
	2.39301	0.13771	0.3415	3.29669	2.39301	0.39465		2.39301	0.26936	0.16664	0.21964
	2.42369	0.12711	0.27333	3.45357	2.42369	0.41439		2.42369	0.28344	0.17543	0.23413
	2.45437	0.11244	0.21923	3.57635	2.45437	0.43164		2.45437	0.29682	0.1843	0.24816
	2.48505	0.09795	0.17932	3.66195	2.48505	0.44576		2.48505	0.30896	0.19286	0.26108
	2.51573	0.09017	0.1529	3.70816	2.51573	0.45629		2.51573	0.31938	0.20079	0.27228
	2.54641	0.09533	0.13822	3.71372	2.54641	0.46291		2.54641	0.32765	0.20782	0.28121
	2.57709	0.11348	0.13278	3.67835	2.57709	0.46552		2.57709	0.33342	0.21373	0.28743
	2.60777	0.13933	0.13436	3.60278	2.60777	0.46421		2.60777	0.33643	0.21833	0.2906
	2.63845	0.16767	0.14174	3.48876	2.63845	0.45921		2.63845	0.33648	0.22149	0.2905
	2.66913	0.19495	0.15449	3.33896	2.66913	0.45095		2.66913	0.33347	0.22309	0.28704
	2.69981	0.21881	0.17235	3.15697	2.69981	0.43997		2.69981	0.32737	0.22307	0.28025
	2.73049	0.23761	0.19474	2.94718	2.73049	0.42692		2.73049	0.31822	0.22139	0.27027
	2.76117	0.25022	0.22065	2.71464	2.76117	0.41252		2.76117	0.30615	0.21804	0.25734
	2.79185	0.25597	0.24878	2.46504	2.79185	0.39755		2.79185	0.29135	0.21305	0.24184
	2.82252	0.25451	0.27773	2.20448	2.82252	0.38279		2.82252	0.27406	0.20646	0.22418
	2.8532	0.24587	0.30611	1.93947	2.8532	0.36896		2.8532	0.2546	0.19836	0.20487
	2.88388	0.23037	0.33264	1.67683	2.88388	0.35672		2.88388	0.23331	0.18885	0.18445
	2.91456	0.20862	0.35618	1.42373	2.91456	0.34656		2.91456	0.21056	0.17807	0.16348
	2.94524	0.18146	0.37579	1.18783	2.94524	0.3388		2.94524	0.18676	0.16615	0.14253
	2.97592	0.14995	0.3907	0.97758	2.97592	0.33355		2.97592	0.16235	0.15328	0.12216
	3.0066	0.11531	0.4004	0.80254	3.0066	0.33067		3.0066	0.13781	0.13965	0.1029
	3.03728	0.07896	0.40455	0.6727	3.03728	0.32983		3.03728	0.11366	0.12547	0.08526
	3.06796	0.04278	0.40305	0.59499	3.06796	0.33055		3.06796	0.09057	0.11097	0.06973
	3.09864	0.01526	0.39601	0.56658	3.09864	0.33226		3.09864	0.06948	0.09641	0.05681
	3.12932	0.03489	0.38376	0.5727	3.12932	0.33433		3.12932	0.0521	0.0821	0.04703
	3.16	0.06514	0.36681	0.59443	3.16	0.33617		3.16	0.04157	0.06841	0.04083
	3.19068	0.09249	0.34587	0.61694	3.19068	0.33721		3.19068	0.04111	0.05584	0.03831
	3.22136	0.11536	0.32179	0.63153	3.22136	0.33697		3.22136	0.04898	0.04516	0.03896
	3.25204	0.13299	0.29563	0.63431	3.25204	0.33503		3.25204	0.06033	0.03749	0.04188
	3.28272	0.145	0.26855	0.62452	3.28272	0.33109		3.28272	0.07211	0.03409	0.04624
	3.3134	0.15123	0.24189	0.60339	3.3134	0.32493		3.3134	0.08296	0.03527	0.0515
	3.34408	0.15181	0.21705	0.57339	3.34408	0.31644		3.34408	0.09228	0.03971	0.0573
	3.37476	0.14705	0.19548	0.53779	3.37476	0.3056		3.37476	0.09982	0.04566	0.0634
	3.40544	0.1375	0.17845	0.50023	3.40544	0.29249		3.40544	0.10548	0.05188	0.06956
	3.43612	0.12392	0.16676	0.46434	3.43612	0.27727		3.43612	0.1093	0.05769	0.07553
	3.4668	0.10723	0.16041	0.43328	3.4668	0.26021		3.4668	0.11136	0.06274	0.08102
	3.49748	0.08862	0.15853	0.40923	3.49748	0.24162		3.49748	0.11185	0.06682	0.08579
	3.52816	0.06968	0.15965	0.39298	3.52816	0.22188		3.52816	0.11097	0.06986	0.08958
	3.55884	0.05285	0.16218	0.38387	3.55884	0.20142		3.55884	0.10899	0.07184	0.0922
	3.58952	0.04234	0.16483	0.38029	3.58952	0.18069		3.58952	0.10621	0.07279	0.0935
	3.62019	0.0426	0.16674	0.38045	3.62019	0.16016		3.62019	0.10292	0.07279	0.09341
	3.65087	0.05175	0.1675	0.38307	3.65087	0.14029		3.65087	0.09946	0.07195	0.09192
	3.68155	0.06408	0.16711	0.38781	3.68155	0.12153		3.68155	0.09611	0.07041	0.08913
	3.71223	0.07601	0.1659	0.39526	3.71223	0.10428		3.71223	0.09311	0.06834	0.08521
	3.74291	0.08592	0.16443	0.40672	3.74291	0.08891		3.74291	0.09063	0.06596	0.08041
	3.77359	0.09308	0.16338	0.4237	3.77359	0.07571		3.77359	0.08872	0.06349	0.07512
	3.80427	0.09721	0.16342	0.44737	3.80427	0.06493		3.80427	0.08736	0.06118	0.06977
	3.83495	0.09831	0.165	0.4781	3.83495	0.05672		3.83495	0.08641	0.05929	0.06491
	3.86563	0.09658	0.16829	0.51533	3.86563	0.05116		3.86563	0.0857	0.05806	0.06108
	3.89631	0.0924	0.17307	0.55771	3.89631	0.04823		3.89631	0.08501	0.05764	0.05877
	3.92699	0.08625	0.17881	0.60347	3.92699	0.04782		3.92699	0.08415	0.05814	0.05821
	3.95767	0.07869	0.18477	0.65065	3.95767	0.04977		3.95767	0.08296	0.05952	0.05929
	3.98835	0.07037	0.19016	0.69742	3.98835	0.05386		3.98835	0.08132	0.06166	0.06161
	4.01903	0.06194	0.1942	0.74221	4.01903	0.05982		4.01903	0.07919	0.0644	0.06463
	4.04971	0.05401	0.19623	0.78377	4.04971	0.06737		4.04971	0.07658	0.06751	0.06778
	4.08039	0.04709	0.19574	0.82122	4.08039	0.0762		4.08039	0.07357	0.07079	0.07062
	4.11107	0.04148	0.19239	0.85404	4.11107	0.08599		4.11107	0.0703	0.07406	0.07281
	4.14175	0.03713	0.18606	0.88203	4.14175	0.09641		4.14175	0.06696	0.07714	0.0741
	4.17243	0.03368	0.17683	0.90523	4.17243	0.10714		4.17243	0.06377	0.07991	0.07437
	4.20311	0.03054	0.16505	0.92389	4.20311	0.11785		4.20311	0.06099	0.08227	0.07357
	4.23379	0.02717	0.15136	0.93832	4.23379	0.12828		4.23379	0.05883	0.08412	0.07172
	4.26447	0.0232	0.1368	0.94886	4.26447	0.13815		4.26447	0.05746	0.0854	0.0689
	4.29515	0.01854	0.12293	0.95576	4.29515	0.14726		4.29515	0.05696	0.08609	0.06524
	4.32583	0.01363	0.11191	0.95916	4.32583	0.15542		4.32583	0.05726	0.08616	0.06093
	4.35651	0.01018	0.10623	0.95902	4.35651	0.16248		4.35651	0.05819	0.0856	0.05617
	4.38719	0.01159	0.10773	0.95517	4.38719	0.16834		4.38719	0.05952	0.08441	0.0512
	4.41786	0.01736	0.11637	0.94728	4.41786	0.17292		4.41786	0.06098	0.08261	0.04631
	4.44854	0.02464	0.13031	0.93501	4.44854	0.17619		4.44854	0.06232	0.08022	0.04178
	4.47922	0.0321	0.14717	0.91798	4.47922	0.17813		4.47922	0.06332	0.0773	0.0379
	4.5099	0.0391	0.16483	0.89594	4.5099	0.17875		4.5099	0.06384	0.07386	0.03494
	4.54058	0.04521	0.1817	0.86879	4.54058	0.17808		4.54058	0.06376	0.06998	0.03305
	4.57126	0.05012	0.19659	0.83669	4.57126	0.17617		4.57126	0.06304	0.0657	0.03224
	4.60194	0.05363	0.20865	0.80008	4.60194	0.17308		4.60194	0.0617	0.06109	0.03236
	4.63262	0.05565	0.21725	0.75979	4.63262	0.16888		4.63262	0.05984	0.05622	0.03314
	4.6633	0.05618	0.22198	0.71699	4.6633	0.16364		4.6633	0.05758	0.05117	0.03429
	4.69398	0.05537	0.22259	0.67328	4.69398	0.15747		4.69398	0.05516	0.04604	0.03559
	4.72466	0.05348	0.21902	0.63063	4.72466	0.15045		4.72466	0.05285	0.04092	0.03687
	4.75534	0.05094	0.21133	0.59132	4.75534	0.1427		4.75534	0.05097	0.03596	0.03805
	4.78602	0.0483	0.19977	0.55772	4.78602	0.13433		4.78602	0.04984	0.03132	0.03908
	4.8167	0.04624	0.1847	0.53203	4.8167	0.12547		4.8167	0.04969	0.02723	0.03997
	4.84738	0.04537	0.16664	0.51577	4.84738	0.11628		4.84738	0.05065	0.02398	0.04072
	4.87806	0.04606	0.14629	0.50939	4.87806	0.10693		4.87806	0.05262	0.02187	0.04135
	4.90874	0.04826	0.12459	0.51204	4.90874	0.09763		4.90874	0.05537	0.02116	0.04189
	4.93942	0.05153	0.10282	0.52179	4.93942	0.08865		4.93942	0.0586	0.02182	0.04233
	4.9701	0.05523	0.08298	0.53613	4.9701	0.08033		4.9701	0.06198	0.02355	0.04266
	5.00078	0.05875	0.06824	0.55239	5.00078	0.0731		5.00078	0.06518	0.02595	0.04286
	5.03146	0.06155	0.06271	0.56822	5.03146	0.06748		5.03146	0.06795	0.02866	0.04289
	5.06214	0.06326	0.06791	0.58167	5.06214	0.06401		5.06214	0.07008	0.03144	0.0427
	5.09282	0.06359	0.08037	0.59129	5.09282	0.06307		5.09282	0.07141	0.03411	0.04227
	5.1235	0.0624	0.0956	0.59612	5.1235	0.06477		5.1235	0.07183	0.03656	0.04155
	5.15418	0.05963	0.11072	0.59561	5.15418	0.06881		5.15418	0.07129	0.0387	0.04053
	5.18486	0.05534	0.12408	0.58956	5.18486	0.07465		5.18486	0.06978	0.04049	0.0392
	5.21553	0.04967	0.13478	0.5781	5.21553	0.08172		5.21553	0.0673	0.04191	0.03757
	5.24621	0.04284	0.14226	0.56161	5.24621	0.08946		5.24621	0.06394	0.04293	0.03568
	5.27689	0.03519	0.14623	0.54067	5.27689	0.09743		5.27689	0.05978	0.04356	0.03354
	5.30757	0.02717	0.14656	0.51602	5.30757	0.10525		5.30757	0.05493	0.0438	0.03123
	5.33825	0.0196	0.14328	0.48854	5.33825	0.11262		5.33825	0.04955	0.04367	0.02879
	5.36893	0.01417	0.13653	0.45916	5.36893	0.11926		5.36893	0.0438	0.0432	0.0263
	5.39961	0.01377	0.12658	0.42887	5.39961	0.12494		5.39961	0.03784	0.04242	0.02381
	5.43029	0.01813	0.11376	0.39862	5.43029	0.12945		5.43029	0.03188	0.04138	0.02139
	5.46097	0.02402	0.09852	0.36933	5.46097	0.1326		5.46097	0.02615	0.04011	0.01909
	5.49165	0.02968	0.08135	0.34178	5.49165	0.13423		5.49165	0.0209	0.03867	0.01695
	5.52233	0.03443	0.06282	0.31658	5.52233	0.13421		5.52233	0.01654	0.03712	0.01498
	5.55301	0.03792	0.0436	0.2941	5.55301	0.13243		5.55301	0.01361	0.03551	0.01321
	5.58369	0.04001	0.02472	0.27445	5.58369	0.12884		5.58369	0.01264	0.03392	0.01162
	5.61437	0.04063	0.01087	0.25745	5.61437	0.1234		5.61437	0.01352	0.0324	0.01024
	5.64505	0.03983	0.0194	0.24273	5.64505	0.11615		5.64505	0.01551	0.03102	0.0091
	5.67573	0.03771	0.03555	0.22979	5.67573	0.10718		5.67573	0.01788	0.02982	0.00826
	5.70641	0.03446	0.05099	0.21817	5.70641	0.09665		5.70641	0.02025	0.02885	0.00783
	5.73709	0.03033	0.06459	0.20753	5.73709	0.08481		5.73709	0.02244	0.02812	0.00789
	5.76777	0.02566	0.07585	0.1978	5.76777	0.07211		5.76777	0.02437	0.02764	0.00844
	5.79845	0.02092	0.08451	0.18925	5.79845	0.05925		5.79845	0.02602	0.02737	0.00938
	5.82913	0.01679	0.09037	0.1825	5.82913	0.04755		5.82913	0.02742	0.02729	0.01057
	5.85981	0.01427	0.09338	0.17843	5.85981	0.03951		5.85981	0.02855	0.02734	0.01184
	5.89049	0.01418	0.09354	0.178	5.89049	0.03848		5.89049	0.02944	0.02745	0.01308
	5.92117	0.01616	0.09097	0.18192	5.92117	0.04519		5.92117	0.03007	0.02758	0.01418
	5.95185	0.01903	0.08588	0.19037	5.95185	0.05672		5.95185	0.03043	0.02765	0.01503
	5.98253	0.02187	0.07857	0.20291	5.98253	0.07018		5.98253	0.03049	0.02763	0.01558
	6.0132	0.02419	0.06945	0.21859	6.0132	0.0839		6.0132	0.03023	0.02747	0.01575
	6.04388	0.02578	0.05908	0.23622	6.04388	0.0969		6.04388	0.02962	0.02714	0.01552
	6.07456	0.02656	0.0483	0.25456	6.07456	0.10858		6.07456	0.02864	0.02662	0.01485
	6.10524	0.02659	0.03846	0.27245	6.10524	0.1185		6.10524	0.02727	0.02587	0.01374
	6.13592	0.02604	0.03197	0.28887	6.13592	0.12632		6.13592	0.02551	0.02491	0.01221
	6.1666	0.02515	0.03167	0.30297	6.1666	0.13181		6.1666	0.02338	0.02372	0.01033
	6.19728	0.02423	0.03763	0.31407	6.19728	0.13482		6.19728	0.0209	0.02231	0.00819
	6.22796	0.02365	0.04696	0.32169	6.22796	0.13529		6.22796	0.01811	0.02069	0.00605
	6.25864	0.02366	0.05725	0.32551	6.25864	0.13322		6.25864	0.01508	0.01887	0.00461
	6.28932	0.02436	0.06718	0.3254	6.28932	0.12871		6.28932	0.0119	0.01689	0.00505
	6.32	0.02563	0.07601	0.32144	6.32	0.12193		6.32	0.00872	0.01476	0.00722
	6.35068	0.02718	0.0833	0.31386	6.35068	0.11314		6.35068	0.00584	0.01254	0.01008
	6.38136	0.02868	0.08878	0.3031	6.38136	0.10268		6.38136	0.00419	0.01029	0.01309
	6.41204	0.02985	0.09229	0.28977	6.41204	0.09097		6.41204	0.00508	0.00811	0.01601
	6.44272	0.03045	0.09377	0.27464	6.44272	0.07854		6.44272	0.00749	0.00621	0.0187
	6.4734	0.03034	0.09323	0.25864	6.4734	0.06607		6.4734	0.01018	0.00502	0.02104
	6.50408	0.02946	0.09074	0.24281	6.50408	0.05447		6.50408	0.01275	0.00507	0.02293
	6.53476	0.02786	0.08643	0.22824	6.53476	0.04501		6.53476	0.01504	0.0063	0.02429
	6.56544	0.02567	0.08052	0.21597	6.56544	0.03931		6.56544	0.01695	0.0081	0.02506
	6.59612	0.0232	0.07323	0.20681	6.59612	0.03847		6.59612	0.01843	0.01009	0.0252
	6.6268	0.02091	0.06486	0.20115	6.6268	0.04182		6.6268	0.01943	0.01206	0.02469
	6.65748	0.01945	0.05575	0.1989	6.65748	0.04741		6.65748	0.01994	0.01393	0.0235
	6.68816	0.01945	0.04631	0.19947	6.68816	0.0535		6.68816	0.01994	0.01562	0.02167
	6.71884	0.02109	0.03707	0.20192	6.71884	0.05906		6.71884	0.01944	0.01709	0.01923
	6.74952	0.02399	0.02884	0.20523	6.74952	0.06354		6.74952	0.01845	0.01833	0.01625
	6.7802	0.02751	0.02293	0.20846	6.7802	0.06673		6.7802	0.017	0.01929	0.01282
	6.81087	0.03109	0.02107	0.21083	6.81087	0.06865		6.81087	0.01514	0.01998	0.00912
	6.84155	0.0343	0.02353	0.21183	6.84155	0.06951		6.84155	0.01292	0.02037	0.00558
	6.87223	0.03686	0.02844	0.21115	6.87223	0.06963		6.87223	0.01041	0.02047	0.00402
	6.90291	0.03854	0.03402	0.20873	6.90291	0.06948		6.90291	0.00772	0.02028	0.00652
	6.93359	0.03924	0.03931	0.20467	6.93359	0.06957		6.93359	0.00503	0.01981	0.01049
	6.96427	0.0389	0.04385	0.19926	6.96427	0.07039		6.96427	0.00297	0.01908	0.01463
	6.99495	0.03756	0.04742	0.1929	6.99495	0.07228		6.99495	0.00338	0.01812	0.0186
	7.02563	0.03529	0.04994	0.18608	7.02563	0.07536		7.02563	0.00568	0.01694	0.02221
	7.05631	0.03228	0.05139	0.17933	7.05631	0.07951		7.05631	0.00829	0.01559	0.02536
	7.08699	0.02877	0.05181	0.17315	7.08699	0.08439		7.08699	0.01077	0.01412	0.02793
	7.11767	0.02512	0.05128	0.16795	7.11767	0.08958		7.11767	0.01298	0.01259	0.02986
	7.14835	0.02181	0.04989	0.16399	7.14835	0.09462		7.14835	0.01481	0.01106	0.0311
	7.17903	0.01944	0.04777	0.16129	7.17903	0.09908		7.17903	0.01622	0.00964	0.03163
	7.20971	0.01852	0.04503	0.1597	7.20971	0.10261		7.20971	0.01714	0.00845	0.03144
	7.24039	0.01913	0.04178	0.15885	7.24039	0.10494		7.24039	0.01754	0.00765	0.03056
	7.27107	0.02079	0.03815	0.15829	7.27107	0.10585		7.27107	0.01743	0.00736	0.02905
	7.30175	0.02282	0.03424	0.1575	7.30175	0.10523		7.30175	0.01679	0.00761	0.02697
	7.33243	0.02465	0.03011	0.15601	7.33243	0.10301		7.33243	0.01566	0.00829	0.02443
	7.36311	0.02591	0.02583	0.1534	7.36311	0.09921		7.36311	0.01409	0.00922	0.02155
	7.39379	0.02636	0.02145	0.14933	7.39379	0.0939		7.39379	0.01214	0.01027	0.01851
	7.42447	0.02589	0.017	0.14358	7.42447	0.08721		7.42447	0.00991	0.01133	0.0155
	7.45515	0.02445	0.01251	0.13599	7.45515	0.07932		7.45515	0.00756	0.01234	0.01279
	7.48583	0.02209	0.00806	0.12652	7.48583	0.07043		7.48583	0.00539	0.01326	0.01075
	7.51651	0.0189	0.004	0.11518	7.51651	0.0608		7.51651	0.00409	0.01408	0.00975
	7.54719	0.01503	0.00331	0.10208	7.54719	0.05071		7.54719	0.00459	0.01479	0.00989
	7.57787	0.01074	0.00705	0.08737	7.57787	0.04052		7.57787	0.00637	0.01541	0.01083
	7.60854	0.00645	0.01144	0.07132	7.60854	0.03075		7.60854	0.00848	0.01595	0.01207
	7.63922	0.00392	0.01581	0.05432	7.63922	0.02234		7.63922	0.01047	0.01645	0.01322
	7.6699	0.00618	0.02001	0.03719	7.6699	0.01732		7.6699	0.01218	0.01692	0.01406
	7.70058	0.01019	0.02392	0.02265	7.70058	0.01812		7.70058	0.01349	0.01741	0.01448
	7.73126	0.01409	0.02744	0.02089	7.73126	0.0235		7.73126	0.01436	0.01792	0.01442
	7.76194	0.01745	0.03045	0.03476	7.76194	0.03049		7.76194	0.01473	0.01847	0.01388
	7.79262	0.02006	0.03286	0.0533	7.79262	0.03762		7.79262	0.01462	0.01907	0.01288
	7.8233	0.02182	0.03458	0.07283	7.8233	0.04429		7.8233	0.01402	0.01972	0.01148
	7.85398	0.02267	0.03554	0.09235	7.85398	0.05025		7.85398	0.01299	0.02039	0.00977
	7.88466	0.02263	0.03568	0.1114	7.88466	0.0554		7.88466	0.01157	0.02108	0.00788
	7.91534	0.02178	0.03497	0.12967	7.91534	0.05967		7.91534	0.00984	0.02173	0.00601
	7.94602	0.02031	0.03341	0.14696	7.94602	0.06307		7.94602	0.0079	0.02233	0.00459
	7.9767	0.01849	0.03099	0.16307	7.9767	0.06561		7.9767	0.00587	0.02285	0.00428
	8.00738	0.01677	0.02778	0.17789	8.00738	0.06734		8.00738	0.00394	0.02324	0.00525
	8.03806	0.0157	0.02384	0.19133	8.03806	0.06832		8.03806	0.00254	0.02348	0.00686
	8.06874	0.01583	0.01929	0.20333	8.06874	0.06859		8.06874	0.00252	0.02356	0.00857
	8.09942	0.01729	0.01428	0.21388	8.09942	0.06824		8.09942	0.0036	0.02346	0.01014
	8.1301	0.01974	0.00914	0.223	8.1301	0.06732		8.1301	0.00479	0.02317	0.01146
	8.16078	0.02264	0.00504	0.23076	8.16078	0.06592		8.16078	0.00574	0.02268	0.01247
	8.19146	0.02554	0.00618	0.23723	8.19146	0.06407		8.19146	0.00631	0.02202	0.01313
	8.22214	0.0281	0.0111	0.24251	8.22214	0.06185		8.22214	0.00644	0.0212	0.01343
	8.25282	0.03009	0.01654	0.2467	8.25282	0.05928		8.25282	0.00611	0.02026	0.01339
	8.2835	0.03136	0.02181	0.2499	8.2835	0.05641		8.2835	0.00533	0.01925	0.01304
	8.31418	0.03182	0.02664	0.25223	8.31418	0.05324		8.31418	0.00414	0.01822	0.01241
	8.34486	0.03143	0.03086	0.25374	8.34486	0.04981		8.34486	0.00259	0.01727	0.01156
	8.37554	0.03023	0.03434	0.2545	8.37554	0.04611		8.37554	0.000876923	0.01648	0.01055
	8.40621	0.0283	0.03697	0.25452	8.40621	0.04218		8.40621	0.00161	0.01595	0.00943
	8.43689	0.02577	0.03867	0.2538	8.43689	0.03804		8.43689	0.00378	0.01577	0.00827
	8.46757	0.02285	0.03941	0.25233	8.46757	0.03379		8.46757	0.00604	0.01598	0.00716
	8.49825	0.01979	0.03916	0.25006	8.49825	0.02954		8.49825	0.00825	0.01659	0.00616
	8.52893	0.01697	0.03794	0.24696	8.52893	0.02552		8.52893	0.01029	0.01753	0.00535
	8.55961	0.01486	0.0358	0.24302	8.55961	0.02212		8.55961	0.01208	0.01873	0.0048
	8.59029	0.01393	0.03283	0.23824	8.59029	0.01988		8.59029	0.01355	0.0201	0.00454
	8.62097	0.01432	0.02915	0.23267	8.62097	0.01938		8.62097	0.01462	0.02155	0.00454
	8.65165	0.01567	0.02497	0.2264	8.65165	0.0208		8.65165	0.01527	0.02301	0.00471
	8.68233	0.01746	0.02055	0.21959	8.68233	0.02372		8.68233	0.01547	0.02439	0.00496
	8.71301	0.01922	0.01638	0.21243	8.71301	0.02752		8.71301	0.01527	0.02567	0.00523
	8.74369	0.02067	0.01336	0.20518	8.74369	0.03165		8.74369	0.01473	0.02679	0.00547
	8.77437	0.02165	0.01273	0.19811	8.77437	0.03574		8.77437	0.01396	0.02772	0.00564
	8.80505	0.02209	0.01486	0.1915	8.80505	0.03954		8.80505	0.01315	0.02844	0.00573
	8.83573	0.02199	0.01866	0.18561	8.83573	0.04287		8.83573	0.01256	0.02894	0.00574
	8.86641	0.02142	0.02304	0.18059	8.86641	0.04563		8.86641	0.01246	0.0292	0.00565
	8.89709	0.02049	0.02738	0.17652	8.89709	0.04777		8.89709	0.01304	0.02923	0.0055
	8.92777	0.01936	0.03133	0.17332	8.92777	0.04927		8.92777	0.01428	0.02904	0.00533
	8.95845	0.01823	0.03469	0.17079	8.95845	0.05019		8.95845	0.01603	0.02863	0.00521
	8.98913	0.01733	0.03731	0.16862	8.98913	0.05065		8.98913	0.01803	0.02803	0.00524
	9.01981	0.01682	0.03911	0.16646	9.01981	0.05079		9.01981	0.02007	0.02725	0.00555
	9.05049	0.01679	0.04002	0.16393	9.05049	0.05082		9.05049	0.02196	0.02632	0.0062
	9.08117	0.0172	0.04004	0.16072	9.08117	0.05098		9.08117	0.02353	0.02527	0.00719
	9.11185	0.01789	0.03917	0.15661	9.11185	0.05147		9.11185	0.02469	0.02414	0.00845
	9.14253	0.01865	0.03747	0.15152	9.14253	0.05249		9.14253	0.02535	0.02298	0.00992
	9.17321	0.01929	0.035	0.14559	9.17321	0.05412		9.17321	0.02544	0.02181	0.0115
	9.20388	0.01964	0.03186	0.13918	9.20388	0.05636		9.20388	0.02495	0.02068	0.01312
	9.23456	0.01958	0.02821	0.13298	9.23456	0.0591		9.23456	0.02387	0.01965	0.01472
	9.26524	0.01903	0.02422	0.12797	9.26524	0.06217		9.26524	0.02222	0.01874	0.01623
	9.29592	0.01796	0.02015	0.12541	9.29592	0.06537		9.29592	0.02005	0.01801	0.01759
	9.3266	0.01635	0.0164	0.12656	9.3266	0.06849		9.3266	0.01741	0.01747	0.01876
	9.35728	0.01423	0.0136	0.13234	9.35728	0.07132		9.35728	0.0144	0.01714	0.01969
	9.38796	0.01164	0.01257	0.14293	9.38796	0.07374		9.38796	0.01112	0.01703	0.02037
	9.41864	0.00868	0.01364	0.15784	9.41864	0.07562		9.41864	0.00775	0.0171	0.02076
	9.44932	0.0055	0.01616	0.17615	9.44932	0.0769		9.44932	0.00465	0.01733	0.02086
	9.48	0.00276	0.0193	0.19683	9.48	0.07757		9.48	0.00327	0.01768	0.02069
	9.51068	0.00357	0.02246	0.21891	9.51068	0.07767		9.51068	0.00517	0.01813	0.02026
	9.54136	0.00694	0.02534	0.24154	9.54136	0.07728		9.54136	0.00814	0.01862	0.0196
	9.57204	0.01065	0.02774	0.26402	9.57204	0.07651		9.57204	0.01111	0.01913	0.01875
	9.60272	0.01429	0.02955	0.28577	9.60272	0.07551		9.60272	0.01381	0.01962	0.01777
	9.6334	0.01772	0.03072	0.30633	9.6334	0.07444		9.6334	0.01615	0.02009	0.01671
	9.66408	0.02082	0.0312	0.32533	9.66408	0.07345		9.66408	0.01804	0.02052	0.01563
	9.69476	0.02348	0.03101	0.34253	9.69476	0.07266		9.69476	0.01946	0.02088	0.01458
	9.72544	0.02562	0.03017	0.35777	9.72544	0.07215		9.72544	0.02037	0.02119	0.01362
	9.75612	0.02716	0.02872	0.37096	9.75612	0.07194		9.75612	0.02078	0.02142	0.01278
	9.7868	0.02804	0.02673	0.38214	9.7868	0.07199		9.7868	0.02069	0.02158	0.01206
	9.81748	0.02822	0.02428	0.3914	9.81748	0.07221		9.81748	0.02014	0.02167	0.01147
	9.84816	0.02766	0.02145	0.39887	9.84816	0.07245		9.84816	0.01914	0.02169	0.01096
	9.87884	0.02638	0.01835	0.40478	9.87884	0.07258		9.87884	0.01776	0.02165	0.01051
	9.90952	0.02438	0.01511	0.40935	9.90952	0.07244		9.90952	0.01605	0.02153	0.01009
	9.9402	0.02171	0.01185	0.41284	9.9402	0.07192		9.9402	0.01406	0.02135	0.00968
	9.97088	0.01844	0.00878	0.41549	9.97088	0.07092		9.97088	0.01189	0.02111	0.00928

## Sheet: Fig. 2e
		LDH-HCC		LDH-Ti4wt%/HCC		LDH-Ti9wt%/HCC		LDH-Ti13wt%/HCC
	A(X1)	B(Y1)	C(X2)	D(Y2)	E(X3)	F(Y3)	G(X4)	H(Y4)
	0	0	0	0	0	0	0	0
	0.03007	-0.0059	0.03007	-0.00438	0.03007	-0.00399	0.03007	-0.04885
	0.06011	-0.02266	0.06011	-0.02021	0.06011	-0.01959	0.06011	-0.09123
	0.09016	-0.05677	0.09016	-0.05436	0.09016	-0.05374	0.09016	-0.12329
	0.1202	-0.10774	0.1202	-0.10634	0.1202	-0.10592	0.1202	-0.14528
	0.15025	-0.16832	0.15025	-0.16845	0.15025	-0.16837	0.15025	-0.16146
	0.18029	-0.22732	0.18029	-0.22893	0.18029	-0.22917	0.18029	-0.17849
	0.21034	-0.27417	0.21034	-0.27659	0.21034	-0.27702	0.21034	-0.20276
	0.24038	-0.30312	0.24038	-0.30537	0.24038	-0.30577	0.24038	-0.23785
	0.27043	-0.31559	0.27043	-0.31675	0.27043	-0.31697	0.27043	-0.28306
	0.30047	-0.31968	0.30047	-0.31926	0.30047	-0.31922	0.30047	-0.33357
	0.33052	-0.32692	0.33052	-0.32508	0.33052	-0.32484	0.33052	-0.38232
	0.36056	-0.34767	0.36056	-0.34514	0.36056	-0.34484	0.36056	-0.42274
	0.39061	-0.38694	0.39061	-0.38475	0.39061	-0.38455	0.39061	-0.45145
	0.42065	-0.44231	0.42065	-0.44133	0.42065	-0.44133	0.42065	-0.46966
	0.4507	-0.50478	0.4507	-0.50542	0.4507	-0.5056	0.4507	-0.48292
	0.48074	-0.5624	0.48074	-0.56441	0.48074	-0.56459	0.48074	-0.49903
	0.51079	-0.60501	0.51079	-0.60757	0.51079	-0.6075	0.51079	-0.52502
	0.54083	-0.62847	0.54083	-0.63053	0.54083	-0.62995	0.54083	-0.56438
	0.57088	-0.63642	0.57088	-0.63716	0.57088	-0.63588	0.57088	-0.61541
	0.60092	-0.63904	0.60092	-0.63819	0.60092	-0.63621	0.60092	-0.67169
	0.63097	-0.64906	0.63097	-0.64707	0.63097	-0.64461	0.63097	-0.72433
	0.66101	-0.6766	0.66101	-0.67448	0.66101	-0.67201	0.66101	-0.76536
	0.69106	-0.72494	0.69106	-0.72388	0.69106	-0.7221	0.69106	-0.79085
	0.7211	-0.78883	0.7211	-0.78972	0.7211	-0.78945	0.7211	-0.80272
	0.75115	-0.85621	0.75115	-0.85919	0.75115	-0.86128	0.75115	-0.80831
	0.78119	-0.91265	0.78119	-0.91699	0.78119	-0.92206	0.78119	-0.81784
	0.81124	-0.94699	0.81124	-0.95122	0.81124	-0.95947	0.81124	-0.84057
	0.84128	-0.95587	0.84128	-0.95824	0.84128	-0.96921	0.84128	-0.88106
	0.87133	-0.94556	0.87133	-0.94458	0.87133	-0.95703	0.87133	-0.93687
	0.90137	-0.93006	0.90137	-0.92502	0.90137	-0.93698	0.90137	-0.9986
	0.93142	-0.92627	0.93142	-0.91749	0.93142	-0.92656	0.93142	-1.05246
	0.96146	-0.94792	0.96146	-0.93672	0.96146	-0.94054	0.96146	-1.08431
	0.99151	-1.00046	0.99151	-0.9888	0.99151	-0.98569	0.99151	-1.08402
	1.02155	-1.07891	1.02155	-1.06893	1.02155	-1.05844	1.02155	-1.04834
	1.0516	-1.16945	1.0516	-1.16295	1.0516	-1.14624	1.0516	-0.98149
	1.08164	-1.25417	1.08164	-1.25234	1.08164	-1.23204	1.08164	-0.89318
	1.11169	-1.31725	1.11169	-1.32054	1.11169	-1.30022	1.11169	-0.79489
	1.14173	-1.3503	1.14173	-1.35851	1.14173	-1.34179	1.14173	-0.69598
	1.17178	-1.35485	1.17178	-1.3673	1.17178	-1.35676	1.17178	-0.60115
	1.20182	-1.34113	1.20182	-1.35682	1.20182	-1.35323	1.20182	-0.5106
	1.23187	-1.32385	1.23187	-1.34142	1.23187	-1.34345	1.23187	-0.42278
	1.26191	-1.31648	1.26191	-1.33419	1.26191	-1.3388	1.26191	-0.33888
	1.29196	-1.32644	1.29196	-1.34212	1.29196	-1.34559	1.29196	-0.26728
	1.322	-1.3531	1.322	-1.36425	1.322	-1.36357	1.322	-0.22575
	1.35205	-1.38926	1.35205	-1.39353	1.35205	-1.3876	1.35205	-0.23999
	1.3821	-1.42566	1.3821	-1.42141	1.3821	-1.41175	1.3821	-0.3382
	1.41214	-1.45641	1.41214	-1.44353	1.41214	-1.43401	1.41214	-0.54265
	1.44219	-1.48327	1.44219	-1.46365	1.44219	-1.45941	1.44219	-0.86071
	1.47223	-1.5166	1.47223	-1.49415	1.47223	-1.49987	1.47223	-1.27804
	1.50228	-1.57226	1.50228	-1.55218	1.50228	-1.57032	1.50228	-1.75654
	1.53232	-1.66526	1.53232	-1.65255	1.53232	-1.68216	1.53232	-2.23825
	1.56237	-1.80207	1.56237	-1.79962	1.56237	-1.83611	1.56237	-2.65479
	1.59241	-1.97423	1.59241	-1.98096	1.59241	-2.01706	1.59241	-2.94016
	1.62246	-2.15574	1.62246	-2.16542	1.62246	-2.19297	1.62246	-3.04354
	1.6525	-2.3052	1.6525	-2.30647	1.6525	-2.31858	1.6525	-2.93887
	1.68255	-2.37272	1.68255	-2.35048	1.68255	-2.3433	1.68255	-2.62848
	1.71259	-2.30954	1.71259	-2.24767	1.71259	-2.22128	1.71259	-2.1402
	1.74264	-2.07818	1.74264	-1.96285	1.74264	-1.921	1.74264	-1.51887
	1.77268	-1.66039	1.77268	-1.48329	1.77268	-1.43223	1.77268	-0.81523
	1.80273	-1.06135	1.80273	-0.82189	1.80273	-0.76874	1.80273	-0.07544
	1.83277	-0.3095	1.83277	-0.01541	1.83277	0.03321	1.83277	0.66545
	1.86282	0.54721	1.86282	0.8811	1.86282	0.91978	1.86282	1.38464
	1.89286	1.4475	1.89286	1.80195	1.89286	1.8263	1.89286	2.06748
	1.92291	2.32369	1.92291	2.67847	1.92291	2.68434	1.92291	2.70031
	1.95295	3.10852	1.95295	3.44568	1.95295	3.42839	1.95295	3.26341
	1.983	3.74132	1.983	4.0474	1.983	4.0016	1.983	3.72728
	2.01304	4.17372	2.01304	4.44049	2.01304	4.36111	2.01304	4.05445
	2.04309	4.37502	2.04309	4.59876	2.04309	4.48281	2.04309	4.20675
	2.07313	4.33684	2.07313	4.51663	2.07313	4.3655	2.07313	4.15628
	2.10318	4.07641	2.10318	4.21222	2.10318	4.03335	2.10318	3.89642
	2.13322	3.63675	2.13322	3.7282	2.13322	3.53526	2.13322	3.44926
	2.16327	3.08275	2.16327	3.12888	2.16327	2.93998	2.16327	2.866
	2.19331	2.49235	2.19331	2.49257	2.19331	2.32656	2.19331	2.21965
	2.22336	1.94364	2.22336	1.89938	2.22336	1.77124	2.22336	1.591
	2.2534	1.50024	2.2534	1.41652	2.2534	1.33317	2.2534	1.05154
	2.28345	1.19842	2.28345	1.08453	2.28345	1.04258	2.28345	0.6479
	2.31349	1.03951	2.31349	0.90835	2.31349	0.89468	2.31349	0.39224
	2.34354	0.99034	2.34354	0.85631	2.34354	0.85172	2.34354	0.26151
	2.37358	0.99231	2.37358	0.86829	2.37358	0.85317	2.37358	0.20575
	2.40363	0.97716	2.40363	0.87161	2.40363	0.83192	2.40363	0.16336
	2.43367	0.88556	2.43367	0.80055	2.43367	0.73235	2.43367	0.07887
	2.46372	0.68326	2.46372	0.61438	2.46372	0.52518	2.46372	-0.0818
	2.49376	0.37034	2.49376	0.30856	2.49376	0.21514	2.49376	-0.32274
	2.52381	-0.01924	2.52381	-0.08406	2.52381	-0.16076	2.52381	-0.61823
	2.55385	-0.42742	2.55385	-0.50254	2.55385	-0.54374	2.55385	-0.92142
	2.5839	-0.78809	2.5839	-0.87456	2.5839	-0.86903	2.5839	-1.1781
	2.61394	-1.04445	2.61394	-1.13557	2.61394	-1.08237	2.61394	-1.3415
	2.64399	-1.16207	2.64399	-1.24432	2.64399	-1.15196	2.64399	-1.38323
	2.67403	-1.13395	2.67403	-1.19016	2.67403	-1.07286	2.67403	-1.29754
	2.70408	-0.97626	2.70408	-0.99036	2.70408	-0.86295	2.70408	-1.0979
	2.73412	-0.71683	2.73412	-0.67868	2.73412	-0.55249	2.73412	-0.80777
	2.76417	-0.38084	2.76417	-0.28989	2.76417	-0.17146	2.76417	-0.44925
	2.79421	0.02083	2.79421	0.15418	2.79421	0.26066	2.79421	-0.03401
	2.82426	0.49608	2.82426	0.65177	2.82426	0.73905	2.82426	0.44026
	2.8543	1.06681	2.8543	1.21879	2.8543	1.27033	2.8543	0.98605
	2.88435	1.75626	2.88435	1.87744	2.88435	1.86318	2.88435	1.6164
	2.91439	2.57256	2.91439	2.63983	2.91439	2.51647	2.91439	2.33234
	2.94444	3.49438	2.94444	3.4923	2.94444	3.20942	2.94444	3.11229
	2.97448	4.46394	2.97448	4.38652	2.97448	3.89772	2.97448	3.90732
	3.00453	5.39089	3.00453	5.24107	3.00453	4.51764	3.00453	4.64479
	3.03457	6.16676	3.03457	5.95423	3.03457	4.99738	3.03457	5.24023
	3.06462	6.68666	3.06462	6.42478	3.06462	5.27256	3.06462	5.61462
	3.09466	6.8723	3.09466	6.57529	3.09466	5.30149	3.09466	5.71248
	3.12471	6.69005	3.12471	6.37106	3.12471	5.07552	3.12471	5.51555
	3.15475	6.15894	3.15475	5.82934	3.15475	4.62177	3.15475	5.04827
	3.1848	5.3465	3.1848	5.01636	3.1848	3.99733	3.1848	4.37331
	3.21484	4.3539	3.21484	4.03296	3.21484	3.27713	3.21484	3.57831
	3.24489	3.29473	3.24489	2.99322	3.24489	2.53869	3.24489	2.75763
	3.27493	2.27327	3.27493	2.00205	3.27493	1.84833	3.27493	1.9939
	3.30498	1.36778	3.30498	1.13768	3.30498	1.25199	3.30498	1.34428
	3.33502	0.62268	3.33502	0.44311	3.33502	0.77248	3.33502	0.83464
	3.36507	0.05014	3.36507	-0.0724	3.36507	0.41276	3.36507	0.46219
	3.39511	-0.36079	3.39511	-0.42379	3.39511	0.16311	3.39511	0.20504
	3.42516	-0.63176	3.42516	-0.6369	3.42516	0.00928	3.42516	0.03468
	3.4552	-0.7837	3.4552	-0.73616	3.4552	-0.06139	3.4552	-0.0726
	3.48525	-0.83026	3.48525	-0.73728	3.48525	-0.05727	3.48525	-0.12915
	3.51529	-0.7774	3.51529	-0.64673	3.51529	0.01619	3.51529	-0.13553
	3.54534	-0.62838	3.54534	-0.46719	3.54534	0.15267	3.54534	-0.08597
	3.57538	-0.39144	3.57538	-0.20613	3.57538	0.34031	3.57538	0.02308
	3.60543	-0.0868	3.60543	0.11631	3.60543	0.55866	3.60543	0.18467
	3.63547	0.25017	3.63547	0.46357	3.63547	0.77832	3.63547	0.37663
	3.66552	0.57112	3.66552	0.78494	3.66552	0.9638	3.66552	0.56233
	3.69556	0.82188	3.69556	1.02352	3.69556	1.07878	3.69556	0.69695
	3.72561	0.95267	3.72561	1.12778	3.72561	1.09243	3.72561	0.73738
	3.75565	0.92839	3.75565	1.06319	3.75565	0.98498	3.75565	0.65274
	3.7857	0.73621	3.7857	0.8207	3.7857	0.75141	3.7857	0.43236
	3.81574	0.38831	3.81574	0.41954	3.81574	0.40245	3.81574	0.0887
	3.84579	-0.08057	3.84579	-0.09631	3.84579	-0.03695	3.84579	-0.34519
	3.87583	-0.61992	3.87583	-0.66679	3.87583	-0.53111	3.87583	-0.82313
	3.90588	-1.17264	3.90588	-1.22734	3.90588	-1.03834	3.90588	-1.29555
	3.93592	-1.68434	3.93592	-1.72026	3.93592	-1.5158	3.93592	-1.71901
	3.96597	-2.11078	3.96597	-2.10339	3.96597	-1.92431	3.96597	-2.06285
	3.99601	-2.4224	3.99601	-2.35454	3.99601	-2.23235	3.99601	-2.31185
	4.02606	-2.60574	4.02606	-2.47144	4.02606	-2.41928	4.02606	-2.46482
	4.0561	-2.6623	4.0561	-2.46811	4.0561	-2.47755	4.0561	-2.5305
	4.08615	-2.6059	4.08615	-2.36929	4.08615	-2.41348	4.08615	-2.52248
	4.11619	-2.4594	4.11619	-2.20459	4.11619	-2.24649	4.11619	-2.45512
	4.14624	-2.2514	4.14624	-2.00373	4.14624	-2.00656	4.14624	-2.34132
	4.17628	-2.01312	4.17628	-1.79341	4.17628	-1.73006	4.17628	-2.19256
	4.20633	-1.77546	4.20633	-1.59579	4.20633	-1.45447	4.20633	-2.02014
	4.23637	-1.56603	4.23637	-1.42801	4.23637	-1.21276	4.23637	-1.83658
	4.26642	-1.40631	4.26642	-1.30216	4.26642	-1.02864	4.26642	-1.65604
	4.29646	-1.30908	4.29646	-1.22505	4.29646	-0.91344	4.29646	-1.49301
	4.32651	-1.27679	4.32651	-1.1978	4.32651	-0.86537	4.32651	-1.35968
	4.35655	-1.3012	4.35655	-1.21529	4.35655	-0.87106	4.35655	-1.2627
	4.3866	-1.36465	4.3866	-1.26598	4.3866	-0.90903	4.3866	-1.20065
	4.41664	-1.4429	4.41664	-1.33234	4.41664	-0.95412	4.41664	-1.16332
	4.44669	-1.50889	4.44669	-1.39242	4.44669	-0.98183	4.44669	-1.13326
	4.47673	-1.53686	4.47673	-1.42222	4.47673	-0.97177	4.47673	-1.08925
	4.50678	-1.50587	4.50678	-1.39883	4.50678	-0.90978	4.50678	-1.01108
	4.53682	-1.40211	4.53682	-1.30374	4.53682	-0.78868	4.53682	-0.8839
	4.56687	-1.21986	4.56687	-1.12577	4.56687	-0.60798	4.56687	-0.70144
	4.59691	-0.96108	4.59691	-0.8632	4.59691	-0.3731	4.59691	-0.46689
	4.62696	-0.63443	4.62696	-0.52474	4.62696	-0.09452	4.62696	-0.19185
	4.657	-0.25376	4.657	-0.12901	4.657	0.21307	4.657	0.10644
	4.68705	0.16291	4.68705	0.29715	4.68705	0.53154	4.68705	0.4084
	4.71709	0.5943	4.71709	0.72181	4.71709	0.84051	4.71709	0.69509
	4.74714	1.01659	4.74714	1.11165	4.74714	1.11887	4.74714	0.95022
	4.77718	1.40441	4.77718	1.43641	4.77718	1.34708	4.77718	1.16101
	4.80723	1.73249	4.80723	1.67274	4.80723	1.50964	4.80723	1.31824
	4.83728	1.97823	4.83728	1.80761	4.83728	1.59747	4.83728	1.41608
	4.86732	2.12481	4.86732	1.84009	4.86732	1.60953	4.86732	1.45212
	4.89737	2.16451	4.89737	1.78156	4.89737	1.55317	4.89737	1.4279
	4.92741	2.10125	4.92741	1.65393	4.92741	1.44309	4.92741	1.34978
	4.95746	1.95163	4.95746	1.48634	4.95746	1.29897	4.95746	1.22953
	4.9875	1.74383	4.9875	1.3108	4.9875	1.14248	4.9875	1.08418
	5.01755	1.51425	5.01755	1.1574	5.01755	0.99407	5.01755	0.93456
	5.04759	1.30232	5.04759	1.05018	5.04759	0.87041	5.04759	0.80269
	5.07764	1.14425	5.07764	1.00402	5.07764	0.78276	5.07764	0.70809
	5.10768	1.06701	5.10768	1.02311	5.10768	0.73623	5.10768	0.66421
	5.13773	1.08346	5.13773	1.10099	5.13773	0.72996	5.13773	0.67553
	5.16777	1.18984	5.16777	1.22195	5.16777	0.75754	5.16777	0.73625
	5.19782	1.36585	5.19782	1.36334	5.19782	0.80778	5.19782	0.83092
	5.22786	1.57749	5.22786	1.49828	5.22786	0.86531	5.22786	0.93683
	5.25791	1.78207	5.25791	1.59859	5.25791	0.91157	5.25791	1.02762
	5.28795	1.93452	5.28795	1.63752	5.28795	0.92606	5.28795	1.07732
	5.318	1.99412	5.318	1.5924	5.318	0.88845	5.318	1.0641
	5.34804	1.93035	5.34804	1.44701	5.34804	0.78132	5.34804	0.97304
	5.37809	1.72729	5.37809	1.19378	5.37809	0.59326	5.37809	0.79777
	5.40813	1.38573	5.40813	0.83526	5.40813	0.32179	5.40813	0.54088
	5.43818	0.92278	5.43818	0.38487	5.43818	-0.02494	5.43818	0.21335
	5.46822	0.36915	5.46822	-0.13396	5.46822	-0.42823	5.46822	-0.16683
	5.49827	-0.23556	5.49827	-0.68986	5.49827	-0.86098	5.49827	-0.57657
	5.52831	-0.84874	5.52831	-1.24751	5.52831	-1.29195	5.52831	-0.99027
	5.55836	-1.43088	5.55836	-1.77234	5.55836	-1.69094	5.55836	-1.38259
	5.5884	-1.95089	5.5884	-2.23564	5.5884	-2.03406	5.5884	-1.73154
	5.61845	-2.38957	5.61845	-2.61851	5.61845	-2.30743	5.61845	-2.02109
	5.64849	-2.74079	5.64849	-2.91416	5.64849	-2.5087	5.64849	-2.24316
	5.67854	-3.00988	5.67854	-3.12735	5.67854	-2.64549	5.67854	-2.39801
	5.70858	-3.20985	5.70858	-3.27133	5.70858	-2.73166	5.70858	-2.49306
	5.73863	-3.356	5.73863	-3.36269	5.73863	-2.78198	5.73863	-2.53996
	5.76867	-3.46042	5.76867	-3.41557	5.76867	-2.80693	5.76867	-2.55056
	5.79872	-3.52755	5.79872	-3.43657	5.79872	-2.809	5.79872	-2.53286
	5.82876	-3.55199	5.82876	-3.42194	5.82876	-2.78149	5.82876	-2.48802
	5.85881	-3.51932	5.85881	-3.35799	5.85881	-2.71033	5.85881	-2.40947
	5.88885	-3.4098	5.88885	-3.2247	5.88885	-2.57825	5.88885	-2.28473
	5.9189	-3.20416	5.9189	-3.00189	5.9189	-2.37043	5.9189	-2.09945
	5.94894	-2.89015	5.94894	-2.67631	5.94894	-2.07992	5.94894	-1.84288
	5.97899	-2.46816	5.97899	-2.24789	5.97899	-1.71144	5.97899	-1.51306
	6.00903	-1.95428	6.00903	-1.73316	6.00903	-1.28253	6.00903	-1.12017
	6.03908	-1.38002	6.03908	-1.16498	6.03908	-0.82167	6.03908	-0.68698
	6.06912	-0.78825	6.06912	-0.5881	6.06912	-0.3637	6.06912	-0.24572
	6.09917	-0.22637	6.09917	-0.05164	6.09917	0.05625	6.09917	0.16755
	6.12921	0.26199	6.12921	0.4001	6.12921	0.40908	6.12921	0.52016
	6.15926	0.64463	6.15926	0.73592	6.15926	0.67659	6.15926	0.78923
	6.1893	0.90622	6.1893	0.94358	6.1893	0.85413	6.1893	0.96591
	6.21935	1.04991	6.21935	1.03125	6.21935	0.95014	6.21935	1.05615
	6.24939	1.09513	6.24939	1.02459	6.24939	0.98313	6.24939	1.07782
	6.27944	1.07179	6.27944	0.9598	6.27944	0.97663	6.27944	1.05519
	6.30948	1.01263	6.30948	0.8746	6.30948	0.95347	6.30948	1.01226
	6.33953	0.94554	6.33953	0.7992	6.33953	0.93058	6.33953	0.96676
	6.36957	0.88756	6.36957	0.74942	6.36957	0.91558	6.36957	0.92647
	6.39962	0.84212	6.39962	0.72374	6.39962	0.90561	6.39962	0.88858
	6.42966	0.79986	6.42966	0.70468	6.42966	0.88876	6.42966	0.842
	6.45971	0.74259	6.45971	0.66426	6.45971	0.84739	6.45971	0.77177
	6.48975	0.64918	6.48975	0.57191	6.48975	0.76272	6.48975	0.66398
	6.5198	0.50174	6.5198	0.40276	6.5198	0.61949	6.5198	0.51001
	6.54984	0.29049	6.54984	0.14438	6.54984	0.40973	6.54984	0.30883
	6.57989	0.01629	6.57989	-0.19974	6.57989	0.13502	6.57989	0.06716
	6.60993	-0.30968	6.60993	-0.61065	6.60993	-0.19333	6.60993	-0.20239
	6.63998	-0.66845	6.63998	-1.0578	6.63998	-0.55572	6.63998	-0.48409
	6.67002	-1.03742	6.67002	-1.50553	6.67002	-0.9274	6.67002	-0.76224
	6.70007	-1.39445	6.70007	-1.91979	6.70007	-1.28199	6.70007	-1.02329
	6.73011	-1.7214	6.73011	-2.27416	6.73011	-1.59545	6.73011	-1.25716
	6.76016	-2.00586	6.76016	-2.55314	6.76016	-1.84905	6.76016	-1.45721
	6.7902	-2.2415	6.7902	-2.75284	6.7902	-2.03171	6.7902	-1.61975
	6.82025	-2.42697	6.82025	-2.87893	6.82025	-2.14078	6.82025	-1.74324
	6.85029	-2.56438	6.85029	-2.94314	6.85029	-2.18182	6.85029	-1.82794
	6.88034	-2.65767	6.88034	-2.95933	6.88034	-2.1671	6.88034	-1.87586
	6.91038	-2.71165	6.91038	-2.94043	6.91038	-2.11342	6.91038	-1.89112
	6.94043	-2.73153	6.94043	-2.89685	6.94043	-2.03934	6.94043	-1.88014
	6.97047	-2.72293	6.97047	-2.83641	6.97047	-1.96233	6.97047	-1.85137
	7.00052	-2.69198	7.00052	-2.76535	7.00052	-1.89617	7.00052	-1.8143
	7.03056	-2.64504	7.03056	-2.68956	7.03056	-1.84912	7.03056	-1.77782
	7.06061	-2.58807	7.06061	-2.6153	7.06061	-1.82297	7.06061	-1.74835
	7.09065	-2.52566	7.09065	-2.5489	7.09065	-1.81335	7.09065	-1.7283
	7.1207	-2.46021	7.1207	-2.49555	7.1207	-1.81124	7.1207	-1.71536
	7.15074	-2.39153	7.15074	-2.45757	7.15074	-1.80527	7.15074	-1.70307
	7.18079	-2.31734	7.18079	-2.43305	7.18079	-1.78464	7.18079	-1.68257
	7.21083	-2.23455	7.21083	-2.41556	7.21083	-1.74172	7.21083	-1.64511
	7.24088	-2.1411	7.24088	-2.39524	7.24088	-1.67389	7.24088	-1.58471
	7.27092	-2.03771	7.27092	-2.36123	7.27092	-1.58412	7.27092	-1.50007
	7.30097	-1.92891	7.30097	-2.30467	7.30097	-1.48004	7.30097	-1.39529
	7.33101	-1.8228	7.33101	-2.22146	7.33101	-1.37181	7.33101	-1.27902
	7.36106	-1.72937	7.36106	-2.11365	7.36106	-1.26927	7.36106	-1.16238
	7.3911	-1.65783	7.3911	-1.98892	7.3911	-1.17914	7.3911	-1.05598
	7.42115	-1.61336	7.42115	-1.85816	7.42115	-1.10299	7.42115	-0.9671
	7.45119	-1.59449	7.45119	-1.73172	7.45119	-1.03657	7.45119	-0.89754
	7.48124	-1.59178	7.48124	-1.6155	7.48124	-0.97061	7.48124	-0.84292
	7.51128	-1.58837	7.51128	-1.50797	7.51128	-0.89293	7.51128	-0.79342
	7.54133	-1.56246	7.54133	-1.39935	7.54133	-0.79123	7.54133	-0.73587
	7.57137	-1.49124	7.57137	-1.27316	7.57137	-0.65577	7.57137	-0.65655
	7.60142	-1.35534	7.60142	-1.10982	7.60142	-0.48133	7.60142	-0.54407
	7.63146	-1.14276	7.63146	-0.89153	7.63146	-0.26796	7.63146	-0.39148
	7.66151	-0.85133	7.66151	-0.60678	7.66151	-0.02035	7.66151	-0.19737
	7.69155	-0.48911	7.69155	-0.25343	7.69155	0.25367	7.69155	0.03442
	7.7216	-0.07255	7.7216	0.16071	7.7216	0.54525	7.7216	0.29613
	7.75164	0.37685	7.75164	0.6198	7.75164	0.84637	7.75164	0.57808
	7.78169	0.83705	7.78169	1.10396	7.78169	1.15112	7.78169	0.87073
	7.81173	1.28951	7.81173	1.59386	7.81173	1.45602	7.81173	1.16624
	7.84178	1.7224	7.84178	2.07494	7.84178	1.75951	7.84178	1.45919
	7.87182	2.13173	7.87182	2.53945	7.87182	2.06074	7.87182	1.74628
	7.90187	2.52063	7.90187	2.98624	7.90187	2.35822	7.90187	2.02531
	7.93191	2.89653	7.93191	3.41793	7.93191	2.64843	7.93191	2.29361
	7.96196	3.26728	7.96196	3.83671	7.96196	2.92512	7.96196	2.54669
	7.992	3.63679	7.992	4.2397	7.992	3.17886	7.992	2.77724
	8.02205	4.00147	8.02205	4.6158	8.02205	3.39747	8.02205	2.97509
	8.05209	4.34814	8.05209	4.94464	8.05209	3.56674	8.05209	3.12806
	8.08214	4.65427	8.08214	5.19857	8.08214	3.67181	8.08214	3.22349
	8.11218	4.8904	8.11218	5.34703	8.11218	3.69882	8.11218	3.25029
	8.14223	5.02466	8.14223	5.3626	8.14223	3.63682	8.14223	3.20082
	8.17227	5.02841	8.17227	5.22704	8.17227	3.47982	8.17227	3.07242
	8.20232	4.88195	8.20232	4.936	8.20232	3.22855	8.20232	2.86804
	8.23236	4.57895	8.23236	4.50107	8.23236	2.89157	8.23236	2.59606
	8.26241	4.12885	8.26241	3.94879	8.26241	2.48543	8.26241	2.26935
	8.29245	3.55629	8.29245	3.31673	8.29245	2.03342	8.29245	1.90368
	8.3225	2.89786	8.3225	2.6475	8.3225	1.56294	8.3225	1.51606
	8.35254	2.1967	8.35254	1.98219	8.35254	1.10195	8.35254	1.12318
	8.38259	1.49623	8.38259	1.35459	8.38259	0.67494	8.38259	0.74023
	8.41263	0.83423	8.41263	0.78745	8.41263	0.29944	8.41263	0.38015
	8.44268	0.23847	8.44268	0.29128	8.44268	-0.0161	8.44268	0.05326
	8.47272	-0.275	8.47272	-0.13397	8.47272	-0.27247	8.47272	-0.23278
	8.50277	-0.70106	8.50277	-0.49528	8.50277	-0.47778	8.50277	-0.47283
	8.53281	-1.04275	8.53281	-0.80205	8.53281	-0.64395	8.53281	-0.6643
	8.56286	-1.30744	8.56286	-1.06188	8.56286	-0.78264	8.56286	-0.80705
	8.5929	-1.50319	8.5929	-1.27773	8.5929	-0.90153	8.5929	-0.9033
	8.62295	-1.63642	8.62295	-1.4472	8.62295	-1.00228	8.62295	-0.9575
	8.65299	-1.7113	8.65299	-1.56395	8.65299	-1.08063	8.65299	-0.97595
	8.68304	-1.73095	8.68304	-1.6207	8.68304	-1.12857	8.68304	-0.96626
	8.71308	-1.69945	8.71308	-1.61283	8.71308	-1.13792	8.71308	-0.93655
	8.74313	-1.62393	8.74313	-1.54149	8.74313	-1.10417	8.74313	-0.89466
	8.77317	-1.51558	8.77317	-1.41522	8.77317	-1.02925	8.77317	-0.84734
	8.80322	-1.38901	8.80322	-1.24947	8.80322	-0.92234	8.80322	-0.79969
	8.83326	-1.25987	8.83326	-1.06403	8.83326	-0.79835	8.83326	-0.7547
	8.86331	-1.14152	8.86331	-0.87906	8.86331	-0.67439	8.86331	-0.71318
	8.89335	-1.04147	8.89335	-0.71063	8.89335	-0.56538	8.89335	-0.6738
	8.9234	-0.95902	8.9234	-0.56709	8.9234	-0.48001	8.9234	-0.63331
	8.95344	-0.88481	8.95344	-0.44714	8.95344	-0.4183	8.95344	-0.58693
	8.98349	-0.80264	8.98349	-0.3404	8.98349	-0.37168	8.98349	-0.52893
	9.01354	-0.69327	9.01354	-0.23021	9.01354	-0.32545	9.01354	-0.45333
	9.04358	-0.53921	9.04358	-0.09819	9.04358	-0.26311	9.04358	-0.35494
	9.07363	-0.32944	9.07363	0.07057	9.07363	-0.1713	9.07363	-0.23057
	9.10367	-0.06284	9.10367	0.283	9.10367	-0.04397	9.10367	-0.08022
	9.13372	0.25038	9.13372	0.53527	9.13372	0.11523	9.13372	0.09183
	9.16376	0.58967	9.16376	0.81243	9.16376	0.29313	9.16376	0.27658
	9.19381	0.92703	9.19381	1.09053	9.19381	0.46946	9.19381	0.46062
	9.22385	1.23116	9.22385	1.3406	9.22385	0.62089	9.22385	0.62734
	9.2539	1.47204	9.2539	1.5338	9.2539	0.72569	9.2539	0.75913
	9.28394	1.62516	9.28394	1.64632	9.28394	0.76767	9.28394	0.84007
	9.31399	1.67447	9.31399	1.66317	9.31399	0.73872	9.31399	0.85865
	9.34403	1.61427	9.34403	1.58024	9.34403	0.63954	9.34403	0.81002
	9.37408	1.44957	9.37408	1.40432	9.37408	0.47862	9.37408	0.69714
	9.40412	1.19535	9.40412	1.15146	9.40412	0.27013	9.40412	0.53049
	9.43417	0.87477	9.43417	0.84422	9.43417	0.03142	9.43417	0.32664
	9.46421	0.51668	9.46421	0.50856	9.46421	-0.21928	9.46421	0.10559
	9.49426	0.15242	9.49426	0.17082	9.49426	-0.46457	9.49426	-0.11218
	9.5243	-0.1876	9.5243	-0.14457	9.5243	-0.68876	9.5243	-0.3086
	9.55435	-0.47722	9.55435	-0.41666	9.55435	-0.87835	9.55435	-0.47009
	9.58439	-0.69747	9.58439	-0.62909	9.58439	-1.02233	9.58439	-0.58861
	9.61444	-0.83857	9.61444	-0.77073	9.61444	-1.11259	9.61444	-0.66173
	9.64448	-0.90044	9.64448	-0.83622	9.64448	-1.14465	9.64448	-0.69173
	9.67453	-0.89181	9.67453	-0.82639	9.67453	-1.11848	9.67453	-0.6844
	9.70457	-0.82805	9.70457	-0.74859	9.70457	-1.03927	9.70457	-0.64771
	9.73462	-0.72809	9.73462	-0.6165	9.73462	-0.91763	9.73462	-0.59077
	9.76466	-0.61128	9.76466	-0.4494	9.76466	-0.76896	9.76466	-0.5232
	9.79471	-0.49487	9.79471	-0.27056	9.79471	-0.61197	9.79471	-0.45474
	9.82475	-0.39252	9.82475	-0.10483	9.82475	-0.46635	9.82475	-0.39489
	9.8548	-0.31406	9.8548	0.02429	9.8548	-0.35005	9.8548	-0.35251
	9.88484	-0.26623	9.88484	0.09772	9.88484	-0.27669	9.88484	-0.33506
	9.91489	-0.25376	9.91489	0.10334	9.91489	-0.25373	9.91489	-0.3477
	9.94493	-0.28021	9.94493	0.03764	9.94493	-0.28154	9.94493	-0.39235
	9.97498	-0.34804	9.97498	-0.09396	9.97498	-0.35386	9.97498	-0.46706
	10.005	-0.4579	10.005	-0.27829	10.005	-0.45923	10.005	-0.56599
	10.0351	-0.60734	10.0351	-0.49677	10.0351	-0.58336	10.0351	-0.68006
	10.0651	-0.78969	10.0651	-0.72853	10.0651	-0.71161	10.0651	-0.79831
	10.0952	-0.99364	10.0952	-0.95378	10.0952	-0.83139	10.0952	-0.90968
	10.1252	-1.20412	10.1252	-1.15667	10.1252	-0.93375	10.1252	-1.00479
	10.1553	-1.40436	10.1553	-1.3271	10.1553	-1.01407	10.1553	-1.07728
	10.1853	-1.5787	10.1853	-1.46129	10.1853	-1.0717	10.1853	-1.12443
	10.2153	-1.71546	10.2153	-1.56094	10.2153	-1.10882	10.2153	-1.14686
	10.2454	-1.80862	10.2454	-1.63117	10.2454	-1.12863	10.2454	-1.14744
	10.2754	-1.85799	10.2754	-1.67792	10.2754	-1.13361	10.2754	-1.1297
	10.3055	-1.86757	10.3055	-1.70518	10.3055	-1.12398	10.3055	-1.09615
	10.3355	-1.84257	10.3355	-1.71293	10.3355	-1.09694	10.3355	-1.04706
	10.3656	-1.78624	10.3656	-1.69622	10.3656	-1.04676	10.3656	-0.97998
	10.3956	-1.69751	10.3956	-1.64561	10.3956	-0.96578	10.3956	-0.8901
	10.4256	-1.57045	10.4256	-1.54913	10.4256	-0.84618	10.4256	-0.77155
	10.4557	-1.39592	10.4557	-1.39523	10.4557	-0.68208	10.4557	-0.61912
	10.4857	-1.16496	10.4857	-1.17608	10.4857	-0.47148	10.4857	-0.43022
	10.5158	-0.87306	10.5158	-0.89054	10.5158	-0.21776	10.5158	-0.20638
	10.5458	-0.52369	10.5458	-0.54587	10.5458	0.06991	10.5458	0.04598
	10.5759	-0.12999	10.5759	-0.15778	10.5759	0.37729	10.5759	0.31576
	10.6059	0.28623	10.6059	0.25152	10.6059	0.68686	10.6059	0.5885
	10.636	0.69799	10.636	0.65669	10.636	0.98041	10.636	0.84847
	10.666	1.07846	10.666	1.03374	10.666	1.24201	10.666	1.08124
	10.6961	1.4067	10.6961	1.3644	10.6961	1.46068	10.6961	1.27618
	10.7261	1.67205	10.7261	1.63937	10.7261	1.63213	10.7261	1.4283
	10.7561	1.87613	10.7561	1.85972	10.7561	1.75928	10.7561	1.53907
	10.7862	2.03199	10.7862	2.03612	10.7862	1.85138	10.7862	1.61599
	10.8162	2.16056	10.8162	2.18589	10.8162	1.92186	10.8162	1.67097
	10.8463	2.28536	10.8463	2.32858	10.8463	1.98533	10.8463	1.71772
	10.8763	2.42697	10.8763	2.48111	10.8763	2.05437	10.8763	1.76888
	10.9064	2.59851	10.9064	2.65351	10.9064	2.13676	10.9064	1.83331
	10.9364	2.80297	10.9364	2.84629	10.9364	2.23374	10.9364	1.91416
	10.9665	3.03273	10.9665	3.04982	10.9665	2.33951	10.9665	2.00818
	10.9965	3.27108	10.9965	3.24595	10.9965	2.4422	10.9965	2.10632
	11.0266	3.4951	11.0266	3.41132	11.0266	2.52591	11.0266	2.19533
	11.0566	3.6789	11.0566	3.52157	11.0566	2.57345	11.0566	2.26021
	11.0866	3.79693	11.0866	3.55555	11.0866	2.56924	11.0866	2.28669
	11.1167	3.82686	11.1167	3.49877	11.1167	2.50181	11.1167	2.2635
	11.1467	3.75199	11.1467	3.34544	11.1467	2.36554	11.1467	2.18378
	11.1768	3.56323	11.1768	3.09896	11.1768	2.16146	11.1768	2.04581
	11.2068	3.26078	11.2068	2.77117	11.2068	1.89711	11.2068	1.85288
	11.2369	2.85524	11.2369	2.38046	11.2369	1.58561	11.2369	1.6126
	11.2669	2.36774	11.2669	1.94936	11.2669	1.24411	11.2669	1.33603
	11.297	1.82873	11.297	1.50214	11.297	0.89204	11.297	1.03659
	11.327	1.27518	11.327	1.06245	11.327	0.54916	11.327	0.72917
	11.357	0.74613	11.357	0.65131	11.357	0.23371	11.357	0.42907
	11.3871	0.27714	11.3871	0.28545	11.3871	-0.03933	11.3871	0.15093
	11.4171	-0.10502	11.4171	-0.02383	11.4171	-0.25962	11.4171	-0.09249
	11.4472	-0.38659	11.4472	-0.27136	11.4472	-0.42237	11.4472	-0.29164
	11.4772	-0.56868	11.4772	-0.45813	11.4772	-0.52871	11.4772	-0.44138
	11.5073	-0.66624	11.5073	-0.59065	11.5073	-0.58534	11.5073	-0.54188
	11.5373	-0.70413	11.5373	-0.6795	11.5373	-0.60332	11.5373	-0.59866
	11.5674	-0.71133	11.5674	-0.73737	11.5674	-0.59631	11.5674	-0.62184
	11.5974	-0.71462	11.5974	-0.77679	11.5974	-0.57833	11.5974	-0.62447
	11.6274	-0.73331	11.6274	-0.80806	11.6274	-0.56157	11.6274	-0.62023
	11.6575	-0.77625	11.6575	-0.83787	11.6575	-0.55463	11.6575	-0.62101
	11.6875	-0.84177	11.6875	-0.86877	11.6875	-0.5616	11.6875	-0.63487
	11.7176	-0.92025	11.7176	-0.89989	11.7176	-0.58217	11.7176	-0.66501
	11.7476	-0.99843	11.7476	-0.92835	11.7476	-0.61263	11.7476	-0.70975
	11.7777	-1.06408	11.7777	-0.95117	11.7777	-0.64753	11.7777	-0.76364
	11.8077	-1.10951	11.8077	-0.96683	11.8077	-0.68136	11.8077	-0.81931
	11.8378	-1.13323	11.8378	-0.97614	11.8378	-0.70989	11.8378	-0.86929
	11.8678	-1.13921	11.8678	-0.98195	11.8678	-0.73062	11.8678	-0.90757
	11.8979	-1.13437	11.8979	-0.98787	11.8979	-0.7424	11.8979	-0.9302
	11.9279	-1.12527	11.9279	-0.99634	11.9279	-0.74436	11.9279	-0.93508
	11.958	-1.11511	11.958	-1.00674	11.958	-0.73469	11.958	-0.92107
	11.988	-1.10209	11.988	-1.01419	11.988	-0.70978	11.988	-0.88691
	12.018	-1.07948	12.018	-1.00963	12.018	-0.66428	12.018	-0.83059
	12.0481	-1.03748	12.0481	-0.98131	12.0481	-0.59214	12.0481	-0.74932
	12.0781	-0.96603	12.0781	-0.91731	12.0781	-0.48846	12.0781	-0.64048
	12.1082	-0.85776	12.1082	-0.80864	12.1082	-0.35165	12.1082	-0.5031
	12.1382	-0.71021	12.1382	-0.65195	12.1382	-0.18508	12.1382	-0.33937
	12.1683	-0.52664	12.1683	-0.45111	12.1683	0.00228	12.1683	-0.15581
	12.1983	-0.31554	12.1983	-0.21734	12.1983	0.19675	12.1983	0.03673
	12.2284	-0.08886	12.2284	0.03246	12.2284	0.38211	12.2284	0.22425
	12.2584	0.14011	12.2584	0.27839	12.2584	0.54266	12.2584	0.39168
	12.2884	0.35876	12.2884	0.50094	12.2884	0.66618	12.2884	0.5256
	12.3185	0.55661	12.3185	0.68392	12.3185	0.74614	12.3185	0.61676
	12.3485	0.72581	12.3485	0.81665	12.3485	0.78237	12.3485	0.66168
	12.3786	0.86099	12.3786	0.89457	12.3786	0.78014	12.3786	0.66298
	12.4086	0.95864	12.4086	0.91874	12.4086	0.7479	12.4086	0.62835
	12.4387	1.01653	12.4387	0.8943	12.4387	0.69452	12.4387	0.56843
	12.4687	1.03335	12.4687	0.82853	12.4687	0.62676	12.4687	0.49425
	12.4988	1.00871	12.4988	0.72913	12.4988	0.54791	12.4988	0.41485
	12.5288	0.94345	12.5288	0.60312	12.5288	0.45788	12.5288	0.33581
	12.5588	0.84001	12.5588	0.45648	12.5588	0.35454	12.5588	0.25892
	12.5889	0.70271	12.5889	0.29446	12.5889	0.23595	12.5889	0.18297
	12.6189	0.53774	12.6189	0.12229	12.6189	0.10244	12.6189	0.10533
	12.649	0.35287	12.649	-0.05423	12.649	-0.04206	12.649	0.02376
	12.679	0.15697	12.679	-0.22844	12.679	-0.19008	12.679	-0.06209
	12.7091	-0.04056	12.7091	-0.39308	12.7091	-0.33185	12.7091	-0.1501
	12.7391	-0.23031	12.7391	-0.54102	12.7391	-0.45757	12.7391	-0.23584
	12.7692	-0.4035	12.7692	-0.66633	12.7692	-0.55969	12.7692	-0.3138
	12.7992	-0.55254	12.7992	-0.76535	12.7992	-0.63473	12.7992	-0.37891
	12.8293	-0.67186	12.8293	-0.83753	12.8293	-0.68385	12.8293	-0.42805
	12.8593	-0.75873	12.8593	-0.88567	12.8593	-0.71223	12.8593	-0.46112
	12.8894	-0.81407	12.8894	-0.91564	12.8894	-0.72742	12.8894	-0.48121
	12.9194	-0.84297	12.9194	-0.93546	12.9194	-0.73722	12.9194	-0.49391
	12.9494	-0.85441	12.9494	-0.95383	12.9494	-0.74777	12.9494	-0.50585
	12.9795	-0.86011	12.9795	-0.97842	12.9795	-0.76242	12.9795	-0.52292
	13.0095	-0.8723	13.0095	-1.01409	13.0095	-0.78142	13.0095	-0.54853
	13.0396	-0.9009	13.0396	-1.06146	13.0396	-0.80251	13.0396	-0.58252
	13.0696	-0.95055	13.0696	-1.11598	13.0696	-0.82188	13.0696	-0.62076
	13.0997	-1.01839	13.0997	-1.16804	13.0997	-0.83518	13.0997	-0.65586
	13.1297	-1.09344	13.1297	-1.20399	13.1297	-0.83821	13.1297	-0.67861
	13.1598	-1.15789	13.1598	-1.20831	13.1598	-0.82717	13.1598	-0.68001
	13.1898	-1.19037	13.1898	-1.16656	13.1898	-0.79875	13.1898	-0.65323
	13.2198	-1.1707	13.2198	-1.06858	13.2198	-0.75017	13.2198	-0.59527
	13.2499	-1.08481	13.2499	-0.91146	13.2499	-0.67951	13.2499	-0.50781
	13.2799	-0.92891	13.2799	-0.70135	13.2799	-0.58642	13.2799	-0.39707
	13.31	-0.71141	13.31	-0.45374	13.31	-0.47305	13.31	-0.27273
	13.34	-0.45228	13.34	-0.1918	13.34	-0.34476	13.34	-0.14623
	13.3701	-0.17974	13.3701	0.05695	13.3701	-0.21028	13.3701	-0.02882
	13.4001	0.07506	13.4001	0.26522	13.4001	-0.08095	13.4001	0.07028
	13.4302	0.28384	13.4302	0.41059	13.4302	0.03095	13.4302	0.14501
	13.4602	0.42631	13.4602	0.47943	13.4602	0.1145	13.4602	0.19294
	13.4902	0.49325	13.4902	0.46915	13.4902	0.16245	13.4902	0.21482
	13.5203	0.48704	13.5203	0.38824	13.5203	0.17294	13.5203	0.21379
	13.5503	0.41966	13.5503	0.2542	13.5503	0.15004	13.5503	0.19421
	13.5804	0.309	13.5804	0.08993	13.5804	0.10292	13.5804	0.16078
	13.6104	0.17466	13.6104	-0.08053	13.6104	0.04392	13.6104	0.1181
	13.6405	0.03449	13.6405	-0.23588	13.6405	-0.014	13.6405	0.07068
	13.6705	-0.09744	13.6705	-0.36015	13.6705	-0.05959	13.6705	0.02335
	13.7006	-0.21091	13.7006	-0.44368	13.7006	-0.08497	13.7006	-0.01833
	13.7306	-0.29834	13.7306	-0.48252	13.7306	-0.08606	13.7306	-0.04782
	13.7607	-0.35292	13.7607	-0.47677	13.7607	-0.06201	13.7607	-0.05807
	13.7907	-0.36728	13.7907	-0.42861	13.7907	-0.01392	13.7907	-0.04241
	13.8207	-0.33333	13.8207	-0.34083	13.8207	0.05645	13.8207	0.0041
	13.8508	-0.24361	13.8508	-0.21626	13.8508	0.14743	13.8508	0.08314
	13.8808	-0.09388	13.8808	-0.05824	13.8808	0.25747	13.8808	0.19222
	13.9109	0.11405	13.9109	0.12824	13.9109	0.38426	13.9109	0.32428
	13.9409	0.37018	13.9409	0.3353	13.9409	0.52365	13.9409	0.4684
	13.971	0.65595	13.971	0.55154	13.971	0.66866	13.971	0.61127
	14.001	0.94589	14.001	0.76232	14.001	0.80933	14.001	0.7392
	14.0311	1.21133	14.0311	0.95121	14.0311	0.93349	14.0311	0.84018
	14.0611	1.42521	14.0611	1.10227	14.0611	1.02856	14.0611	0.90551
	14.0912	1.56684	14.0912	1.20253	14.0912	1.08375	14.0912	0.93074
	14.1212	1.62546	14.1212	1.24408	14.1212	1.09217	14.1212	0.9156
	14.1512	1.60148	14.1512	1.22515	14.1512	1.05217	14.1512	0.86339
	14.1813	1.5055	14.1813	1.15003	14.1813	0.96761	14.1813	0.77984
	14.2113	1.35511	14.2113	1.02775	14.2113	0.84688	14.2113	0.67194
	14.2414	1.17064	14.2414	0.8701	14.2414	0.70124	14.2414	0.54705
	14.2714	0.97092	14.2714	0.68941	14.2714	0.54267	14.2714	0.41233
	14.3015	0.7702	14.3015	0.49674	14.3015	0.38211	14.3015	0.27448
	14.3315	0.57669	14.3315	0.30073	14.3315	0.22816	14.3315	0.13964
	14.3615	0.39303	14.3615	0.10734	14.3615	0.08669	14.3615	0.01322
	14.3916	0.21813	14.3916	-0.07982	14.3916	-0.03899	14.3916	-0.10042
	14.4216	0.04948	14.4216	-0.25871	14.4216	-0.14762	14.4216	-0.19848
	14.4517	-0.11468	14.4517	-0.42819	14.4517	-0.23942	14.4517	-0.28011
	14.4817	-0.27422	14.4817	-0.58745	14.4817	-0.31572	14.4817	-0.34666
	14.5118	-0.42698	14.5118	-0.73582	14.5118	-0.37869	14.5118	-0.40131
	14.5418	-0.56971	14.5418	-0.87284	14.5418	-0.43128	14.5418	-0.44834
	14.5719	-0.6994	14.5719	-0.99842	14.5719	-0.47697	14.5719	-0.49198
	14.6019	-0.81445	14.6019	-1.11287	14.6019	-0.51928	14.6019	-0.53518
	14.632	-0.9153	14.632	-1.21683	14.632	-0.56116	14.632	-0.57877
	14.662	-1.00427	14.662	-1.31102	14.662	-0.60433	14.662	-0.62118
	14.6921	-1.08469	14.6921	-1.39601	14.6921	-0.64885	14.6921	-0.659
	14.7221	-1.15979	14.7221	-1.47202	14.7221	-0.69318	14.7221	-0.68807
	14.7521	-1.23176	14.7521	-1.53887	14.7521	-0.73477	14.7521	-0.70497
	14.7822	-1.30122	14.7822	-1.5962	14.7822	-0.77101	14.7822	-0.70818
	14.8122	-1.36738	14.8122	-1.64372	14.8122	-0.80021	14.8122	-0.69876
	14.8423	-1.42851	14.8423	-1.68129	14.8423	-0.82229	14.8423	-0.68007
	14.8723	-1.48269	14.8723	-1.70897	14.8723	-0.8387	14.8723	-0.65683
	14.9024	-1.52818	14.9024	-1.72669	14.9024	-0.85177	14.9024	-0.63358
	14.9324	-1.56348	14.9324	-1.73381	14.9324	-0.86335	14.9324	-0.61321
	14.9625	-1.58684	14.9625	-1.72862	14.9625	-0.87357	14.9625	-0.59598
	14.9925	-1.59564	14.9925	-1.70814	14.9925	-0.87991	14.9925	-0.57934
	15.0225	-1.58584	15.0225	-1.66826	15.0225	-0.8772	15.0225	-0.55868
	15.0526	-1.55206	15.0526	-1.60428	15.0526	-0.85856	15.0526	-0.52866
	15.0826	-1.48825	15.0826	-1.51188	15.0826	-0.81719	15.0826	-0.48487
	15.1127	-1.38912	15.1127	-1.38821	15.1127	-0.74832	15.1127	-0.42512
	15.1427	-1.25178	15.1427	-1.23281	15.1427	-0.65091	15.1427	-0.35014
	15.1728	-1.07731	15.1728	-1.04816	15.1728	-0.52844	15.1728	-0.26339
	15.2028	-0.87161	15.2028	-0.83982	15.2028	-0.38857	15.2028	-0.17025
	15.2329	-0.64527	15.2329	-0.61592	15.2329	-0.24179	15.2329	-0.07674
	15.2629	-0.41244	15.2629	-0.38641	15.2629	-0.0995	15.2629	0.01164
	15.2929	-0.18873	15.2929	-0.16206	15.2929	0.02794	15.2929	0.09073
	15.323	0.01106	15.323	0.04654	15.323	0.13265	15.323	0.15796
	15.353	0.17507	15.353	0.2297	15.353	0.20987	15.353	0.21202
	15.3831	0.29595	15.3831	0.37937	15.3831	0.25782	15.3831	0.2523
	15.4131	0.37142	15.4131	0.4897	15.4131	0.27712	15.4131	0.27837
	15.4432	0.40398	15.4432	0.55747	15.4432	0.27014	15.4432	0.28974
	15.4732	0.39998	15.4732	0.58256	15.4732	0.24062	15.4732	0.28611
	15.5033	0.36835	15.5033	0.56837	15.5033	0.19372	15.5033	0.26797
	15.5333	0.31935	15.5333	0.52188	15.5333	0.13622	15.5333	0.23728
	15.5633	0.26346	15.5633	0.45335	15.5633	0.07668	15.5633	0.19795
	15.5934	0.21064	15.5934	0.37553	15.5934	0.02496	15.5934	0.15577
	15.6234	0.1697	15.6234	0.30223	15.6234	-0.00892	15.6234	0.11776
	15.6535	0.14773	15.6535	0.24662	15.6535	-0.01661	15.6535	0.09098
	15.6835	0.14957	15.6835	0.2194	15.6835	0.0066	15.6835	0.0811
	15.7136	0.17729	15.7136	0.22728	15.7136	0.06016	15.7136	0.09113
	15.7436	0.22987	15.7436	0.27216	15.7436	0.13789	15.7436	0.12069
	15.7737	0.30317	15.7737	0.3511	15.7737	0.22886	15.7737	0.16603
	15.8037	0.39056	15.8037	0.45711	15.8037	0.31973	15.8037	0.22089
	15.8338	0.48392	15.8338	0.5806	15.8338	0.39783	15.8338	0.27787
	15.8638	0.57513	15.8638	0.71108	15.8638	0.45426	15.8638	0.33008
	15.8939	0.65752	15.8939	0.83875	15.8939	0.48586	15.8939	0.37257
	15.9239	0.72702	15.9239	0.95556	15.9239	0.49574	15.9239	0.40318
	15.9539	0.78257	15.9539	1.05586	15.9539	0.49192	15.9539	0.42263
	15.984	0.82586	15.984	1.13628	15.984	0.48458	15.984	0.43387
	16.014	0.86012	16.014	1.1954	16.014	0.48283	16.014	0.4408
	16.0441	0.88872	16.0441	1.23303	16.0441	0.4919	16.0441	0.44686
	16.0741	0.91362	16.0741	1.24972	16.0741	0.51155	16.0741	0.45368
	16.1042	0.93442	16.1042	1.24627	16.1042	0.53624	16.1042	0.46029
	16.1342	0.94809	16.1342	1.22348	16.1342	0.55687	16.1342	0.463
	16.1643	0.94952	16.1643	1.18194	16.1643	0.56338	16.1643	0.45606
	16.1943	0.93274	16.1943	1.12191	16.1943	0.54752	16.1943	0.43293
	16.2244	0.89232	16.2244	1.04318	16.2244	0.50478	16.2244	0.38781
	16.2544	0.82462	16.2544	0.94498	16.2544	0.4351	16.2544	0.31721
	16.2844	0.72853	16.2844	0.82603	16.2844	0.34218	16.2844	0.22106
	16.3145	0.60547	16.3145	0.68491	16.3145	0.23197	16.3145	0.10313
	16.3445	0.45882	16.3445	0.52057	16.3445	0.11078	16.3445	-0.02939
	16.3746	0.29307	16.3746	0.3333	16.3746	-0.01617	16.3746	-0.16697
	16.4046	0.11281	16.4046	0.12549	16.4046	-0.14534	16.4046	-0.29954
	16.4347	-0.07787	16.4347	-0.09767	16.4347	-0.27469	16.4347	-0.41829
	16.4647	-0.27541	16.4647	-0.32795	16.4647	-0.40263	16.4647	-0.51714
	16.4947	-0.47652	16.4947	-0.55467	16.4947	-0.52712	16.4947	-0.59372
	16.5248	-0.67746	16.5248	-0.76565	16.5248	-0.64487	16.5248	-0.64927
	16.5548	-0.87327	16.5548	-0.94874	16.5548	-0.75133	16.5548	-0.68774
	16.5849	-1.05733	16.5849	-1.09337	16.5849	-0.84126	16.5849	-0.71418
	16.6149	-1.22124	16.6149	-1.19179	16.6149	-0.90964	16.6149	-0.73287
	16.645	-1.35531	16.645	-1.23978	16.645	-0.95258	16.645	-0.74576
	16.675	-1.44941	16.675	-1.23656	16.675	-0.96774	16.675	-0.75149
	16.7051	-1.49409	16.7051	-1.18413	16.7051	-0.9541	16.7051	-0.7454
	16.7351	-1.48174	16.7351	-1.08624	16.7351	-0.91144	16.7351	-0.72056
	16.7652	-1.40765	16.7652	-0.94727	16.7652	-0.83946	16.7652	-0.66942
	16.7952	-1.27066	16.7952	-0.77153	16.7952	-0.73742	16.7952	-0.58583
	16.8253	-1.07348	16.8253	-0.56304	16.8253	-0.60425	16.8253	-0.46682
	16.8553	-0.82275	16.8553	-0.32584	16.8553	-0.43955	16.8553	-0.31382
	16.8853	-0.52849	16.8853	-0.06468	16.8853	-0.24488	16.8853	-0.13293
	16.9154	-0.20352	16.9154	0.21417	16.9154	-0.02515	16.9154	0.06572
	16.9454	0.13731	16.9454	0.50224	16.9454	0.2105	16.9454	0.2692
	16.9755	0.47827	16.9755	0.7888	16.9755	0.44897	16.9755	0.4636
	17.0055	0.80355	17.0055	1.0612	17.0055	0.67442	17.0055	0.63574
	17.0356	1.09828	17.0356	1.30575	17.0356	0.87046	17.0356	0.77459
	17.0656	1.34919	17.0656	1.50896	17.0656	1.02265	17.0656	0.87236
	17.0956	1.54532	17.0956	1.65901	17.0956	1.12086	17.0956	0.92498
	17.1257	1.67844	17.1257	1.74701	17.1257	1.1606	17.1257	0.9322
	17.1557	1.74332	17.1557	1.76802	17.1557	1.14335	17.1557	0.8973
	17.1858	1.73807	17.1858	1.72168	17.1858	1.07568	17.1858	0.82653
	17.2158	1.66434	17.2158	1.61228	17.2158	0.96759	17.2158	0.72833
	17.2459	1.52752	17.2459	1.4484	17.2459	0.83057	17.2459	0.61236
	17.2759	1.33673	17.2759	1.24196	17.2759	0.67582	17.2759	0.48837
	17.306	1.1046	17.306	1.00704	17.306	0.5132	17.306	0.3651
	17.336	0.84649	17.336	0.75819	17.336	0.35066	17.336	0.24924
	17.3661	0.57927	17.3661	0.50903	17.3661	0.19438	17.3661	0.14478
	17.3961	0.31965	17.3961	0.27087	17.3961	0.04912	17.3961	0.05288
	17.4261	0.08208	17.4261	0.0519	17.4261	-0.08144	17.4261	-0.02775
	17.4562	-0.12297	17.4562	-0.14306	17.4562	-0.1946	17.4562	-0.09984
	17.4862	-0.29039	17.4862	-0.31205	17.4862	-0.28874	17.4862	-0.16637
	17.5163	-0.42076	17.5163	-0.45512	17.5163	-0.36361	17.5163	-0.22945
	17.5463	-0.51966	17.5463	-0.57313	17.5463	-0.42042	17.5463	-0.28958
	17.5764	-0.59602	17.5764	-0.66694	17.5764	-0.4618	17.5764	-0.3456
	17.6064	-0.65973	17.6064	-0.73696	17.6064	-0.49137	17.6064	-0.39528
	17.6365	-0.71925	17.6365	-0.78336	17.6365	-0.51304	17.6365	-0.43637
	17.6665	-0.77977	17.6665	-0.8069	17.6665	-0.53034	17.6665	-0.46771
	17.6965	-0.84236	17.6965	-0.8099	17.6965	-0.5458	17.6965	-0.49005
	17.7266	-0.90427	17.7266	-0.797	17.7266	-0.56081	17.7266	-0.50614
	17.7566	-0.96034	17.7566	-0.77527	17.7566	-0.57569	17.7566	-0.52008
	17.7867	-1.00502	17.7867	-0.7534	17.7867	-0.59022	17.7867	-0.5361
	17.8167	-1.03436	17.8167	-0.7401	17.8167	-0.60412	17.8167	-0.55713
	17.8468	-1.04739	17.8468	-0.74213	17.8468	-0.61745	17.8468	-0.5837
	17.8768	-1.04661	17.8768	-0.76246	17.8768	-0.63076	17.8768	-0.61358
	17.9069	-1.03737	17.9069	-0.79934	17.9069	-0.6448	17.9069	-0.64228
	17.9369	-1.02642	17.9369	-0.84657	17.9369	-0.66015	17.9369	-0.66433
	17.967	-1.02019	17.967	-0.89507	17.967	-0.67671	17.967	-0.67501
	17.997	-1.02316	17.997	-0.93523	17.997	-0.69335	17.997	-0.67175
	18.027	-1.0368	18.027	-0.95945	18.027	-0.70781	18.027	-0.65499
	18.0571	-1.05931	18.0571	-0.96393	18.0571	-0.71695	18.0571	-0.62791
	18.0871	-1.08607	18.0871	-0.94918	18.0871	-0.71718	18.0871	-0.59529
	18.1172	-1.11043	18.1172	-0.91891	18.1172	-0.70493	18.1172	-0.56171
	18.1472	-1.12473	18.1472	-0.87774	18.1472	-0.67706	18.1472	-0.52978
	18.1773	-1.12112	18.1773	-0.82851	18.1773	-0.63108	18.1773	-0.49884
	18.2073	-1.09219	18.2073	-0.77008	18.2073	-0.56514	18.2073	-0.46477
	18.2374	-1.03133	18.2374	-0.69653	18.2374	-0.47803	18.2374	-0.42081
	18.2674	-0.93324	18.2674	-0.5983	18.2674	-0.3691	18.2674	-0.35938
	18.2975	-0.79441	18.2975	-0.46486	18.2975	-0.23841	18.2975	-0.27414
	18.3275	-0.61389	18.3275	-0.28836	18.3275	-0.08698	18.3275	-0.16198
	18.3575	-0.39409	18.3575	-0.06697	18.3575	0.08274	18.3575	-0.02415
	18.3876	-0.14119	18.3876	0.19315	18.3876	0.26652	18.3876	0.13364
	18.4176	0.13489	18.4176	0.47795	18.4176	0.45818	18.4176	0.30217
	18.4477	0.42133	18.4477	0.7679	18.4477	0.64971	18.4477	0.47031
	18.4777	0.70405	18.4777	1.04189	18.4777	0.83184	18.4777	0.62703
	18.5078	0.96962	18.5078	1.28161	18.5078	0.99498	18.5078	0.76302
	18.5378	1.20739	18.5378	1.4752	18.5378	1.13036	18.5378	0.87191
	18.5679	1.41066	18.5679	1.61881	18.5679	1.23118	18.5679	0.95052
	18.5979	1.57711	18.5979	1.71607	18.5979	1.29353	18.5979	0.99865
	18.6279	1.70785	18.6279	1.77535	18.6279	1.31686	18.6279	1.0183
	18.658	1.80573	18.658	1.80608	18.658	1.30394	18.658	1.01278
	18.688	1.87335	18.688	1.81516	18.688	1.26029	18.688	0.98589
	18.7181	1.91136	18.7181	1.80484	18.7181	1.19326	18.7181	0.94142
	18.7481	1.91794	18.7481	1.7726	18.7481	1.11074	18.7481	0.88288
	18.7782	1.88937	18.7782	1.713	18.7782	1.02001	18.7782	0.81346
	18.8082	1.82183	18.8082	1.62085	18.8082	0.92677	18.8082	0.7362
	18.8383	1.71365	18.8383	1.49446	18.8383	0.83454	18.8383	0.65403
	18.8683	1.56736	18.8683	1.33783	18.8683	0.74472	18.8683	0.56995
	18.8984	1.39069	18.8984	1.16094	18.8984	0.65703	18.8984	0.48697
	18.9284	1.19618	18.9284	0.97803	18.9284	0.57042	18.9284	0.40813
	18.9584	0.9993	18.9584	0.80437	18.9584	0.4841	18.9584	0.33623
	18.9885	0.81556	18.9885	0.65252	18.9885	0.39838	18.9885	0.27364
	19.0185	0.65752	19.0185	0.52936	19.0185	0.31511	19.0185	0.22184
	19.0486	0.53246	19.0486	0.43487	19.0486	0.23756	19.0486	0.18113
	19.0786	0.44127	19.0786	0.36269	19.0786	0.16955	19.0786	0.15021
	19.1087	0.37905	19.1087	0.30267	19.1087	0.11431	19.1087	0.12616
	19.1387	0.33684	19.1387	0.24405	19.1387	0.07318	19.1387	0.10461
	19.1688	0.30418	19.1688	0.17856	19.1688	0.04472	19.1688	0.08048
	19.1988	0.27147	19.1988	0.10224	19.1988	0.02445	19.1988	0.04889
	19.2289	0.23164	19.2289	0.01562	19.2289	0.00561	19.2289	0.00641
	19.2589	0.18068	19.2589	-0.07756	19.2589	-0.01942	19.2589	-0.04808
	19.2889	0.1172	19.2889	-0.17262	19.2889	-0.05716	19.2889	-0.11281
	19.319	0.04133	19.319	-0.26614	19.319	-0.11123	19.319	-0.18342
	19.349	-0.04635	19.349	-0.35725	19.349	-0.1812	19.349	-0.25393
	19.3791	-0.14545	19.3791	-0.44762	19.3791	-0.26252	19.3791	-0.31824
	19.4091	-0.25564	19.4091	-0.54015	19.4091	-0.34755	19.4091	-0.37172
	19.4392	-0.37591	19.4392	-0.63692	19.4392	-0.42752	19.4392	-0.41244
	19.4692	-0.50365	19.4692	-0.73735	19.4692	-0.49485	19.4692	-0.44151
	19.4993	-0.63389	19.4993	-0.83715	19.4993	-0.54496	19.4993	-0.46245
	19.5293	-0.75936	19.5293	-0.92869	19.5293	-0.57722	19.5293	-0.47971
	19.5593	-0.8714	19.5593	-1.00271	19.5593	-0.59463	19.5593	-0.49682
	19.5894	-0.96143	19.5894	-1.05067	19.5894	-0.60227	19.5894	-0.51472
	19.6194	-1.02279	19.6194	-1.06709	19.6194	-0.60518	19.6194	-0.53098
	19.6495	-1.05208	19.6495	-1.05094	19.6495	-0.60619	19.6495	-0.54018
	19.6795	-1.04964	19.6795	-1.00574	19.6795	-0.6047	19.6795	-0.53544
	19.7096	-1.01911	19.7096	-0.93812	19.7096	-0.59653	19.7096	-0.51065
	19.7396	-0.96596	19.7396	-0.85565	19.7396	-0.57523	19.7396	-0.46264
	19.7697	-0.89576	19.7697	-0.76446	19.7697	-0.53426	19.7697	-0.39274
	19.7997	-0.81258	19.7997	-0.66765	19.7997	-0.46937	19.7997	-0.30689
	19.8298	-0.71823	19.8298	-0.56503	19.8298	-0.3805	19.8298	-0.21446
	19.8598	-0.61248	19.8598	-0.4542	19.8598	-0.27242	19.8598	-0.12591
	19.8898	-0.49416	19.8898	-0.33258	19.8898	-0.15397	19.8898	-0.05016
	19.9199	-0.36281	19.9199	-0.19971	19.9199	-0.03623	19.9199	0.00765
	19.9499	-0.22008	19.9499	-0.05867	19.9499	0.07009	19.9499	0.04723
	19.98	-0.07052	19.98	0.08355	19.98	0.15688	19.98	0.0727

## Sheet: Fig. 2f
	LDH-Ti4wt%/HCC		LDH-Ti9wt%/HCC		LDH-Ti13wt%/HCC		LDH-HCC
	A(X1)	B(Y2)	C(X2)	D(Y2)	E(X3)	F(Y3)	G(X4)	H(Y4)
		--	740.4	0.86523		--	740.3	0.86917
	740.4	0.84831	740.3	0.86788	740.3	0.8915	740.2	0.87142
	740.3	0.8481	740.2	0.87059	740.2	0.89658	740.1	0.86417
	740.2	0.85084	740.1	0.86715	740.1	0.89692	740	0.86385
	740.1	0.85059	740	0.86658	740	0.89391	739.9	0.86737
	740	0.84808	739.9	0.86957	739.9	0.89621	739.8	0.8691
	739.9	0.85158	739.8	0.86927	739.8	0.88669	739.7	0.8768
	739.8	0.85138	739.7	0.87026	739.7	0.89148	739.6	0.87399
	739.7	0.85538	739.6	0.8675	739.6	0.89538	739.5	0.8708
	739.6	0.85149	739.5	0.86731	739.5	0.89391	739.4	0.87056
	739.5	0.84931	739.4	0.86957	739.4	0.89125	739.3	0.86968
	739.4	0.84665	739.3	0.86918	739.3	0.88914	739.2	0.86958
	739.3	0.85015	739.2	0.86974	739.2	0.89376	739.1	0.87118
	739.2	0.85083	739.1	0.86797	739.1	0.90353	739	0.87037
	739.1	0.85038	739	0.86692	739	0.89542	738.9	0.87
	739	0.85389	738.9	0.87145	738.9	0.89714	738.8	0.86475
	738.9	0.85079	738.8	0.86977	738.8	0.89164	738.7	0.87022
	738.8	0.85255	738.7	0.87045	738.7	0.89534	738.6	0.87411
	738.7	0.8507	738.6	0.87067	738.6	0.89805	738.5	0.87484
	738.6	0.85123	738.5	0.86937	738.5	0.89549	738.4	0.87212
	738.5	0.85157	738.4	0.87254	738.4	0.9003	738.3	0.88108
	738.4	0.85306	738.3	0.86956	738.3	0.89567	738.2	0.87543
	738.3	0.85392	738.2	0.87236	738.2	0.89767	738.1	0.87346
	738.2	0.85172	738.1	0.87204	738.1	0.90119	738	0.8771
	738.1	0.85643	738	0.87046	738	0.90019	737.9	0.87622
	738	0.85948	737.9	0.87099	737.9	0.90576	737.8	0.87549
	737.9	0.8538	737.8	0.87251	737.8	0.90312	737.7	0.8767
	737.8	0.8541	737.7	0.87402	737.7	0.89928	737.6	0.87741
	737.7	0.85033	737.6	0.87389	737.6	0.8971	737.5	0.87774
	737.6	0.85322	737.5	0.87452	737.5	0.90463	737.4	0.87239
	737.5	0.85559	737.4	0.87216	737.4	0.89878	737.3	0.87506
	737.4	0.85647	737.3	0.873	737.3	0.90048	737.2	0.879
	737.3	0.85441	737.2	0.87278	737.2	0.9005	737.1	0.87437
	737.2	0.85557	737.1	0.87558	737.1	0.89938	737	0.87224
	737.1	0.85842	737	0.87532	737	0.90041	736.9	0.87818
	737	0.86116	736.9	0.87695	736.9	0.89798	736.8	0.87872
	736.9	0.86094	736.8	0.87799	736.8	0.90179	736.7	0.87807
	736.8	0.85625	736.7	0.87567	736.7	0.8994	736.6	0.8811
	736.7	0.85571	736.6	0.87443	736.6	0.9055	736.5	0.88329
	736.6	0.85872	736.5	0.8762	736.5	0.89794	736.4	0.87956
	736.5	0.85818	736.4	0.87631	736.4	0.89942	736.3	0.87928
	736.4	0.85972	736.3	0.87606	736.3	0.90488	736.2	0.8785
	736.3	0.86178	736.2	0.87816	736.2	0.90205	736.1	0.875
	736.2	0.86077	736.1	0.87284	736.1	0.90364	736	0.87984
	736.1	0.86193	736	0.87694	736	0.90467	735.9	0.87919
	736	0.86381	735.9	0.87765	735.9	0.90663	735.8	0.88234
	735.9	0.86008	735.8	0.87765	735.8	0.90727	735.7	0.87663
	735.8	0.86067	735.7	0.87424	735.7	0.90604	735.6	0.88408
	735.7	0.86299	735.6	0.87805	735.6	0.90027	735.5	0.87838
	735.6	0.86455	735.5	0.87954	735.5	0.90262	735.4	0.87802
	735.5	0.86485	735.4	0.87978	735.4	0.90591	735.3	0.88379
	735.4	0.86313	735.3	0.87776	735.3	0.90491	735.2	0.87235
	735.3	0.86317	735.2	0.87917	735.2	0.90076	735.1	0.878
	735.2	0.86021	735.1	0.87854	735.1	0.904	735	0.88193
	735.1	0.85753	735	0.87774	735	0.9036	734.9	0.87911
	735	0.86259	734.9	0.88058	734.9	0.90533	734.8	0.87209
	734.9	0.86536	734.8	0.87972	734.8	0.90759	734.7	0.88409
	734.8	0.86341	734.7	0.87906	734.7	0.90725	734.6	0.87364
	734.7	0.86353	734.6	0.88222	734.6	0.91083	734.5	0.8817
	734.6	0.86213	734.5	0.88202	734.5	0.90574	734.4	0.87942
	734.5	0.86931	734.4	0.88085	734.4	0.90729	734.3	0.88256
	734.4	0.86898	734.3	0.88278	734.3	0.90513	734.2	0.88556
	734.3	0.86693	734.2	0.8817	734.2	0.90427	734.1	0.87839
	734.2	0.86359	734.1	0.88186	734.1	0.90488	734	0.88164
	734.1	0.86451	734	0.88283	734	0.90582	733.9	0.88557
	734	0.8676	733.9	0.88303	733.9	0.90823	733.8	0.88436
	733.9	0.86819	733.8	0.88212	733.8	0.90812	733.7	0.88634
	733.8	0.86475	733.7	0.88088	733.7	0.90357	733.6	0.88613
	733.7	0.86564	733.6	0.8828	733.6	0.90886	733.5	0.88397
	733.6	0.8658	733.5	0.88267	733.5	0.90732	733.4	0.8805
	733.5	0.86132	733.4	0.88485	733.4	0.9059	733.3	0.88192
	733.4	0.86989	733.3	0.88361	733.3	0.91089	733.2	0.88611
	733.3	0.86929	733.2	0.8855	733.2	0.90897	733.1	0.88473
	733.2	0.86865	733.1	0.88061	733.1	0.9092	733	0.88754
	733.1	0.86501	733	0.88462	733	0.91186	732.9	0.88559
	733	0.86458	732.9	0.88366	732.9	0.90676	732.8	0.88158
	732.9	0.87128	732.8	0.88706	732.8	0.90424	732.7	0.88212
	732.8	0.87093	732.7	0.88682	732.7	0.9084	732.6	0.88228
	732.7	0.86929	732.6	0.88565	732.6	0.91056	732.5	0.88367
	732.6	0.87159	732.5	0.88887	732.5	0.91461	732.4	0.88417
	732.5	0.87298	732.4	0.89087	732.4	0.90943	732.3	0.88295
	732.4	0.87247	732.3	0.89107	732.3	0.90771	732.2	0.87904
	732.3	0.87275	732.2	0.88988	732.2	0.91297	732.1	0.88234
	732.2	0.87203	732.1	0.89207	732.1	0.91626	732	0.87974
	732.1	0.87673	732	0.89138	732	0.90947	731.9	0.88997
	732	0.87445	731.9	0.89176	731.9	0.91192	731.8	0.88737
	731.9	0.87553	731.8	0.89137	731.8	0.90664	731.7	0.89036
	731.8	0.87866	731.7	0.88916	731.7	0.91018	731.6	0.88654
	731.7	0.87883	731.6	0.8929	731.6	0.9149	731.5	0.89392
	731.6	0.87845	731.5	0.89572	731.5	0.913	731.4	0.88924
	731.5	0.87769	731.4	0.89471	731.4	0.91177	731.3	0.88869
	731.4	0.87476	731.3	0.89742	731.3	0.91001	731.2	0.89589
	731.3	0.88227	731.2	0.89637	731.2	0.91274	731.1	0.88811
	731.2	0.88306	731.1	0.89802	731.1	0.91306	731	0.88613
	731.1	0.88176	731	0.89637	731	0.91732	730.9	0.89385
	731	0.88084	730.9	0.89791	730.9	0.92	730.8	0.89485
	730.9	0.88461	730.8	0.89825	730.8	0.91779	730.7	0.89962
	730.8	0.88393	730.7	0.89676	730.7	0.91701	730.6	0.89358
	730.7	0.8862	730.6	0.89952	730.6	0.91489	730.5	0.89759
	730.6	0.8842	730.5	0.90024	730.5	0.9185	730.4	0.89421
	730.5	0.8882	730.4	0.90026	730.4	0.9176	730.3	0.89355
	730.4	0.88742	730.3	0.90337	730.3	0.92239	730.2	0.9015
	730.3	0.88991	730.2	0.90266	730.2	0.92381	730.1	0.90591
	730.2	0.89696	730.1	0.90422	730.1	0.92544	730	0.90917
	730.1	0.89114	730	0.90805	730	0.92733	729.9	0.90405
	730	0.89208	729.9	0.90816	729.9	0.92397	729.8	0.91394
	729.9	0.89942	729.8	0.90969	729.8	0.92891	729.7	0.91153
	729.8	0.89595	729.7	0.9117	729.7	0.93283	729.6	0.91241
	729.7	0.89851	729.6	0.90994	729.6	0.93223	729.5	0.91594
	729.6	0.90065	729.5	0.91064	729.5	0.92577	729.4	0.91144
	729.5	0.89782	729.4	0.91036	729.4	0.92577	729.3	0.91436
	729.4	0.89809	729.3	0.91118	729.3	0.93476	729.2	0.9165
	729.3	0.90021	729.2	0.91265	729.2	0.92798	729.1	0.91741
	729.2	0.90077	729.1	0.91411	729.1	0.93233	729	0.91808
	729.1	0.90166	729	0.91502	729	0.92749	728.9	0.92163
	729	0.90419	728.9	0.91557	728.9	0.92922	728.8	0.92353
	728.9	0.90743	728.8	0.91572	728.8	0.93424	728.7	0.92615
	728.8	0.90745	728.7	0.91822	728.7	0.93274	728.6	0.92153
	728.7	0.90655	728.6	0.92184	728.6	0.93107	728.5	0.92173
	728.6	0.90872	728.5	0.9202	728.5	0.93282	728.4	0.93579
	728.5	0.91006	728.4	0.92008	728.4	0.93626	728.3	0.92562
	728.4	0.90932	728.3	0.92142	728.3	0.93521	728.2	0.93018
	728.3	0.91625	728.2	0.9206	728.2	0.93565	728.1	0.9373
	728.2	0.91338	728.1	0.92339	728.1	0.94338	728	0.93946
	728.1	0.9162	728	0.92685	728	0.93872	727.9	0.93502
	728	0.91103	727.9	0.92397	727.9	0.93659	727.8	0.93893
	727.9	0.91875	727.8	0.92806	727.8	0.93472	727.7	0.938
	727.8	0.9185	727.7	0.9273	727.7	0.93745	727.6	0.93501
	727.7	0.91687	727.6	0.92728	727.6	0.93695	727.5	0.93987
	727.6	0.92109	727.5	0.93274	727.5	0.94063	727.4	0.93908
	727.5	0.92728	727.4	0.93388	727.4	0.94679	727.3	0.93299
	727.4	0.9255	727.3	0.93386	727.3	0.94552	727.2	0.9383
	727.3	0.92337	727.2	0.93414	727.2	0.94769	727.1	0.93528
	727.2	0.92489	727.1	0.93741	727.1	0.95039	727	0.93826
	727.1	0.92641	727	0.93683	727	0.95263	726.9	0.93883
	727	0.93039	726.9	0.93491	726.9	0.95342	726.8	0.94417
	726.9	0.93144	726.8	0.93781	726.8	0.95235	726.7	0.93976
	726.8	0.93199	726.7	0.94268	726.7	0.95265	726.6	0.94427
	726.7	0.93205	726.6	0.94174	726.6	0.95045	726.5	0.9438
	726.6	0.93044	726.5	0.94384	726.5	0.95336	726.4	0.94135
	726.5	0.93414	726.4	0.94511	726.4	0.95449	726.3	0.94491
	726.4	0.93273	726.3	0.94594	726.3	0.95198	726.2	0.94555
	726.3	0.93338	726.2	0.94636	726.2	0.94988	726.1	0.93936
	726.2	0.93658	726.1	0.9461	726.1	0.95587	726	0.94626
	726.1	0.93706	726	0.94742	726	0.95898	725.9	0.94405
	726	0.93609	725.9	0.95129	725.9	0.95482	725.8	0.93999
	725.9	0.94058	725.8	0.95076	725.8	0.9565	725.7	0.94195
	725.8	0.93972	725.7	0.95032	725.7	0.96482	725.6	0.94331
	725.7	0.94126	725.6	0.95271	725.6	0.95518	725.5	0.93619
	725.6	0.94279	725.5	0.95406	725.5	0.9602	725.4	0.93221
	725.5	0.93828	725.4	0.95193	725.4	0.95908	725.3	0.93505
	725.4	0.94272	725.3	0.95431	725.3	0.95973	725.2	0.93165
	725.3	0.94106	725.2	0.95428	725.2	0.96329	725.1	0.92991
	725.2	0.93958	725.1	0.95565	725.1	0.96176	725	0.9337
	725.1	0.94383	725	0.95496	725	0.96507	724.9	0.9232
	725	0.94916	724.9	0.95764	724.9	0.96529	724.8	0.93069
	724.9	0.94628	724.8	0.96033	724.8	0.9638	724.7	0.93308
	724.8	0.94754	724.7	0.95695	724.7	0.96088	724.6	0.92897
	724.7	0.9467	724.6	0.9569	724.6	0.95975	724.5	0.93019
	724.6	0.94396	724.5	0.95898	724.5	0.96144	724.4	0.92783
	724.5	0.94697	724.4	0.95254	724.4	0.96399	724.3	0.92401
	724.4	0.94581	724.3	0.95537	724.3	0.96411	724.2	0.93045
	724.3	0.94298	724.2	0.95558	724.2	0.95928	724.1	0.91278
	724.2	0.94185	724.1	0.95689	724.1	0.96105	724	0.92173
	724.1	0.94587	724	0.95543	724	0.96346	723.9	0.91323
	724	0.94171	723.9	0.95122	723.9	0.95819	723.8	0.91789
	723.9	0.94129	723.8	0.94955	723.8	0.95705	723.7	0.91323
	723.8	0.94121	723.7	0.94735	723.7	0.95999	723.6	0.92923
	723.7	0.94179	723.6	0.94636	723.6	0.95326	723.5	0.92405
	723.6	0.93683	723.5	0.94326	723.5	0.94975	723.4	0.91612
	723.5	0.93626	723.4	0.9412	723.4	0.95307	723.3	0.92024
	723.4	0.93277	723.3	0.9361	723.3	0.95047	723.2	0.91302
	723.3	0.92997	723.2	0.93547	723.2	0.95181	723.1	0.91187
	723.2	0.93025	723.1	0.93634	723.1	0.9508	723	0.91134
	723.1	0.92376	723	0.93144	723	0.94651	722.9	0.9185
	723	0.9195	722.9	0.93065	722.9	0.93919	722.8	0.90718
	722.9	0.91737	722.8	0.92785	722.8	0.94585	722.7	0.91875
	722.8	0.9176	722.7	0.92077	722.7	0.93964	722.6	0.91388
	722.7	0.91316	722.6	0.92029	722.6	0.93739	722.5	0.91381
	722.6	0.9083	722.5	0.92067	722.5	0.92966	722.4	0.91881
	722.5	0.9082	722.4	0.91683	722.4	0.92847	722.3	0.90642
	722.4	0.90826	722.3	0.91368	722.3	0.92764	722.2	0.91672
	722.3	0.90346	722.2	0.91267	722.2	0.92505	722.1	0.91407
	722.2	0.90183	722.1	0.91424	722.1	0.92489	722	0.90659
	722.1	0.9008	722	0.91036	722	0.92345	721.9	0.91645
	722	0.89572	721.9	0.91148	721.9	0.91935	721.8	0.91204
	721.9	0.89948	721.8	0.90924	721.8	0.92361	721.7	0.9117
	721.8	0.89677	721.7	0.90694	721.7	0.91703	721.6	0.90936
	721.7	0.89831	721.6	0.90765	721.6	0.91867	721.5	0.9097
	721.6	0.8915	721.5	0.90501	721.5	0.91961	721.4	0.91196
	721.5	0.89903	721.4	0.9089	721.4	0.91835	721.3	0.90528
	721.4	0.89939	721.3	0.90668	721.3	0.92199	721.2	0.90497
	721.3	0.90176	721.2	0.90819	721.2	0.91513	721.1	0.91595
	721.2	0.89805	721.1	0.90918	721.1	0.91203	721	0.91623
	721.1	0.89524	721	0.90947	721	0.91465	720.9	0.91595
	721	0.89901	720.9	0.90821	720.9	0.91773	720.8	0.91409
	720.9	0.89857	720.8	0.90774	720.8	0.91661	720.7	0.9176
	720.8	0.89954	720.7	0.91043	720.7	0.92734	720.6	0.91534
	720.7	0.90188	720.6	0.90717	720.6	0.92359	720.5	0.91031
	720.6	0.9	720.5	0.9104	720.5	0.91802	720.4	0.91547
	720.5	0.90076	720.4	0.91315	720.4	0.91323	720.3	0.91308
	720.4	0.89925	720.3	0.90973	720.3	0.92228	720.2	0.91087
	720.3	0.90247	720.2	0.91383	720.2	0.91957	720.1	0.91051
	720.2	0.90183	720.1	0.91568	720.1	0.91487	720	0.9193
	720.1	0.90339	720	0.91151	720	0.92186	719.9	0.92358
	720	0.90521	719.9	0.91211	719.9	0.92254	719.8	0.9157
	719.9	0.90047	719.8	0.91617	719.8	0.92305	719.7	0.91712
	719.8	0.90486	719.7	0.91702	719.7	0.92476	719.6	0.92301
	719.7	0.90827	719.6	0.91756	719.6	0.92274	719.5	0.92411
	719.6	0.90779	719.5	0.92076	719.5	0.925	719.4	0.92505
	719.5	0.90562	719.4	0.92263	719.4	0.92192	719.3	0.92776
	719.4	0.90746	719.3	0.92234	719.3	0.91949	719.2	0.92389
	719.3	0.90867	719.2	0.92375	719.2	0.9178	719.1	0.93015
	719.2	0.90769	719.1	0.92116	719.1	0.9244	719	0.9183
	719.1	0.91378	719	0.92668	719	0.92684	718.9	0.923
	719	0.91455	718.9	0.92379	718.9	0.92932	718.8	0.93177
	718.9	0.91285	718.8	0.92739	718.8	0.92368	718.7	0.92805
	718.8	0.9144	718.7	0.92925	718.7	0.9303	718.6	0.93057
	718.7	0.91852	718.6	0.92911	718.6	0.93433	718.5	0.92887
	718.6	0.91727	718.5	0.92967	718.5	0.92774	718.4	0.93204
	718.5	0.92155	718.4	0.93197	718.4	0.92921	718.3	0.92357
	718.4	0.9237	718.3	0.93331	718.3	0.93016	718.2	0.92955
	718.3	0.92137	718.2	0.93424	718.2	0.93089	718.1	0.93243
	718.2	0.92175	718.1	0.93635	718.1	0.93451	718	0.92698
	718.1	0.92301	718	0.93751	718	0.93585	717.9	0.93276
	718	0.92569	717.9	0.9403	717.9	0.93653	717.8	0.93613
	717.9	0.92749	717.8	0.94086	717.8	0.93847	717.7	0.93169
	717.8	0.93112	717.7	0.93884	717.7	0.9446	717.6	0.93859
	717.7	0.9329	717.6	0.94754	717.6	0.9402	717.5	0.94589
	717.6	0.9379	717.5	0.94706	717.5	0.9395	717.4	0.94478
	717.5	0.93608	717.4	0.95213	717.4	0.94468	717.3	0.93758
	717.4	0.94024	717.3	0.95033	717.3	0.94146	717.2	0.95167
	717.3	0.94106	717.2	0.95073	717.2	0.94519	717.1	0.9458
	717.2	0.94416	717.1	0.95577	717.1	0.95294	717	0.95122
	717.1	0.94672	717	0.95794	717	0.94511	716.9	0.94751
	717	0.94372	716.9	0.95795	716.9	0.94923	716.8	0.95029
	716.9	0.95435	716.8	0.95668	716.8	0.95147	716.7	0.95262
	716.8	0.94927	716.7	0.96132	716.7	0.95689	716.6	0.95065
	716.7	0.95167	716.6	0.96182	716.6	0.95341	716.5	0.95152
	716.6	0.95466	716.5	0.96087	716.5	0.95471	716.4	0.96205
	716.5	0.95581	716.4	0.96107	716.4	0.96112	716.3	0.96111
	716.4	0.95747	716.3	0.96798	716.3	0.96267	716.2	0.96071
	716.3	0.96175	716.2	0.97072	716.2	0.96388	716.1	0.96289
	716.2	0.96183	716.1	0.97208	716.1	0.96763	716	0.97309
	716.1	0.96383	716	0.97165	716	0.97151	715.9	0.97188
	716	0.96864	715.9	0.96987	715.9	0.96584	715.8	0.96899
	715.9	0.96755	715.8	0.97305	715.8	0.96745	715.7	0.97905
	715.8	0.96933	715.7	0.97729	715.7	0.96433	715.6	0.97102
	715.7	0.972	715.6	0.97813	715.6	0.96922	715.5	0.97587
	715.6	0.9728	715.5	0.97981	715.5	0.97201	715.4	0.97765
	715.5	0.97768	715.4	0.98395	715.4	0.97207	715.3	0.98308
	715.4	0.97747	715.3	0.98384	715.3	0.97687	715.2	0.98476
	715.3	0.97757	715.2	0.98312	715.2	0.97646	715.1	0.98765
	715.2	0.97496	715.1	0.98205	715.1	0.97818	715	0.98536
	715.1	0.98103	715	0.98472	715	0.98185	714.9	0.99053
	715	0.98295	714.9	0.98587	714.9	0.98005	714.8	0.99425
	714.9	0.98205	714.8	0.98435	714.8	0.98051	714.7	0.98676
	714.8	0.97885	714.7	0.98719	714.7	0.9718	714.6	0.99596
	714.7	0.98514	714.6	0.98847	714.6	0.97929	714.5	0.99378
	714.6	0.98401	714.5	0.98744	714.5	0.97688	714.4	0.99949
	714.5	0.98684	714.4	0.98613	714.4	0.98394	714.3	0.98828
	714.4	0.9899	714.3	0.99073	714.3	0.98183	714.2	0.99874
	714.3	0.98986	714.2	0.99439	714.2	0.98574	714.1	0.99791
	714.2	0.98908	714.1	0.99451	714.1	0.98774	714	0.99583
	714.1	0.99303	714	0.9957	714	0.98271	713.9	0.99169
	714	0.98868	713.9	0.99417	713.9	0.98409	713.8	0.99769
	713.9	0.99073	713.8	0.99516	713.8	0.98626	713.7	0.99266
	713.8	0.99507	713.7	0.99392	713.7	0.99333	713.6	1
	713.7	0.99511	713.6	0.99417	713.6	0.98649	713.5	0.99264
	713.6	0.99331	713.5	0.99688	713.5	0.99117	713.4	0.99522
	713.5	0.99761	713.4	0.9985	713.4	0.99126	713.3	0.99297
	713.4	0.99552	713.3	0.99636	713.3	0.9943	713.2	0.9973
	713.3	1	713.2	0.9981	713.2	0.99424	713.1	0.9975
	713.2	0.9961	713.1	0.99772	713.1	0.99233	713	0.9905
	713.1	0.99905	713	0.99479	713	0.98803	712.9	0.9896
	713	0.99495	712.9	1	712.9	0.99304	712.8	0.98565
	712.9	0.99448	712.8	0.99848	712.8	0.99284	712.7	0.98496
	712.8	0.99365	712.7	0.99909	712.7	0.9959	712.6	0.9835
	712.7	0.99344	712.6	0.99766	712.6	1	712.5	0.97862
	712.6	0.99386	712.5	0.99623	712.5	0.99096	712.4	0.97628
	712.5	0.99414	712.4	0.99504	712.4	0.99084	712.3	0.9805
	712.4	0.99061	712.3	0.99349	712.3	0.99674	712.2	0.96655
	712.3	0.98723	712.2	0.99739	712.2	0.99235	712.1	0.96682
	712.2	0.98324	712.1	0.9966	712.1	0.9843	712	0.95805
	712.1	0.98656	712	0.9928	712	0.992	711.9	0.95037
	712	0.98637	711.9	0.99351	711.9	0.99247	711.8	0.95361
	711.9	0.9854	711.8	0.99495	711.8	0.99472	711.7	0.94977
	711.8	0.97953	711.7	0.99131	711.7	0.98835	711.6	0.93338
	711.7	0.98189	711.6	0.9898	711.6	0.98516	711.5	0.93947
	711.6	0.97669	711.5	0.99042	711.5	0.98664	711.4	0.93417
	711.5	0.98071	711.4	0.98912	711.4	0.99184	711.3	0.93126
	711.4	0.97787	711.3	0.98514	711.3	0.98757	711.2	0.92486
	711.3	0.97306	711.2	0.98384	711.2	0.98585	711.1	0.91848
	711.2	0.974	711.1	0.98381	711.1	0.98013	711	0.9142
	711.1	0.97272	711	0.98416	711	0.9784	710.9	0.91067
	711	0.96661	710.9	0.97818	710.9	0.97558	710.8	0.90479
	710.9	0.96487	710.8	0.97935	710.8	0.9771	710.7	0.89534
	710.8	0.96321	710.7	0.97335	710.7	0.96954	710.6	0.89946
	710.7	0.96003	710.6	0.96871	710.6	0.96952	710.5	0.89116
	710.6	0.95685	710.5	0.96355	710.5	0.96967	710.4	0.88889
	710.5	0.95256	710.4	0.95792	710.4	0.9633	710.3	0.8761
	710.4	0.95125	710.3	0.95532	710.3	0.95883	710.2	0.87371
	710.3	0.95031	710.2	0.95305	710.2	0.95202	710.1	0.87452
	710.2	0.9437	710.1	0.94665	710.1	0.94973	710	0.87301
	710.1	0.94103	710	0.94092	710	0.94996	709.9	0.86466
	710	0.93552	709.9	0.93589	709.9	0.94411	709.8	0.86351
	709.9	0.92829	709.8	0.93241	709.8	0.94091	709.7	0.85692
	709.8	0.92563	709.7	0.92304	709.7	0.93993	709.6	0.85826
	709.7	0.91898	709.6	0.91566	709.6	0.93433	709.5	0.85499
	709.6	0.91096	709.5	0.91013	709.5	0.92617	709.4	0.85647
	709.5	0.89987	709.4	0.90069	709.4	0.91799	709.3	0.84777
	709.4	0.89551	709.3	0.88963	709.3	0.91895	709.2	0.84142
	709.3	0.8842	709.2	0.88064	709.2	0.90804	709.1	0.8459
	709.2	0.87231	709.1	0.87323	709.1	0.89501	709	0.8432
	709.1	0.86554	709	0.86489	709	0.8915	708.9	0.83469
	709	0.85456	708.9	0.85931	708.9	0.88259	708.8	0.83888
	708.9	0.84542	708.8	0.84929	708.8	0.87743	708.7	0.83819
	708.8	0.8364	708.7	0.84231	708.7	0.86621	708.6	0.83248
	708.7	0.83141	708.6	0.83905	708.6	0.86348	708.5	0.83085
	708.6	0.82633	708.5	0.83118	708.5	0.8564	708.4	0.82378
	708.5	0.82118	708.4	0.82776	708.4	0.85714	708.3	0.82888
	708.4	0.81746	708.3	0.82416	708.3	0.85272	708.2	0.82319
	708.3	0.81464	708.2	0.82054	708.2	0.85131	708.1	0.82286
	708.2	0.80878	708.1	0.82039	708.1	0.85191	708	0.82311
	708.1	0.80305	708	0.81432	708	0.83997	707.9	0.81217
	708	0.80271	707.9	0.81228	707.9	0.8448	707.8	0.81448
	707.9	0.80112	707.8	0.81481	707.8	0.83959	707.7	0.81108
	707.8	0.80165	707.7	0.81195	707.7	0.84163	707.6	0.8117
	707.7	0.80201	707.6	0.80995	707.6	0.8354	707.5	0.81261
	707.6	0.79729	707.5	0.80802	707.5	0.82946	707.4	0.81378
	707.5	0.79186	707.4	0.80438	707.4	0.8386	707.3	0.80888
	707.4	0.79309	707.3	0.80227	707.3	0.82809	707.2	0.80397
	707.3	0.79226	707.2	0.79862	707.2	0.82597	707.1	0.80184
	707.2	0.78816	707.1	0.79983	707.1	0.83166	707	0.80398
	707.1	0.78991	707	0.79929	707	0.82859	706.9	0.80355
	707	0.78897	706.9	0.79659	706.9	0.82776	706.8	0.80225
	706.9	0.78577	706.8	0.7927	706.8	0.82379	706.7	0.79907
	706.8	0.78413	706.7	0.79223	706.7	0.82549	706.6	0.79666
	706.7	0.78267	706.6	0.79381	706.6	0.82002	706.5	0.79727
	706.6	0.7806	706.5	0.79059	706.5	0.824	706.4	0.79484
	706.5	0.78203	706.4	0.78574	706.4	0.82037	706.3	0.79554
	706.4	0.77695	706.3	0.78492	706.3	0.82436	706.2	0.78993
	706.3	0.77593	706.2	0.78462	706.2	0.8125	706.1	0.78348
	706.2	0.77081	706.1	0.78359	706.1	0.81495	706	0.78522
	706.1	0.77265	706	0.7818	706	0.81482	705.9	0.78564
	706	0.77	705.9	0.77515	705.9	0.81267	705.8	0.78892
	705.9	0.76676	705.8	0.77572	705.8	0.80916	705.7	0.78021
	705.8	0.76348	705.7	0.77559	705.7	0.81831	705.6	0.78576
	705.7	0.76145	705.6	0.77358	705.6	0.81313	705.5	0.78461
	705.6	0.76258	705.5	0.77009	705.5	0.81403	705.4	0.77886
	705.5	0.75799	705.4	0.77135	705.4	0.80826	705.3	0.78415
	705.4	0.75562	705.3	0.76881	705.3	0.80706	705.2	0.7787
	705.3	0.75758	705.2	0.76609	705.2	0.80477	705.1	0.76982
	705.2	0.75395	705.1	0.76466	705.1	0.80594	705	0.76958
	705.1	0.75097	705	0.76256	705	0.80428	704.9	0.76604
	705	0.7472	704.9	0.75931	704.9	0.80195	704.8	0.76471
	704.9	0.7507	704.8	0.75847	704.8	0.79861	704.7	0.76613
	704.8	0.74479	704.7	0.75588	704.7	0.79747	704.6	0.7629
	704.7	0.74698	704.6	0.75376	704.6	0.79779	704.5	0.75911
	704.6	0.74584	704.5	0.74956	704.5	0.80059	704.4	0.76099
	704.5	0.7433	704.4	0.75124	704.4	0.79775	704.3	0.7569
	704.4	0.73856	704.3	0.74561	704.3	0.79262	704.2	0.75011
	704.3	0.73681	704.2	0.74666	704.2	0.78517	704.1	0.75328
	704.2	0.73706	704.1	0.74422	704.1	0.79079	704	0.752
	704.1	0.73214	704	0.74184	704	0.78926	703.9	0.75089
	704	0.72929	703.9	0.74122	703.9	0.79225	703.8	0.75418
	703.9	0.72806	703.8	0.73767	703.8	0.7869	703.7	0.74951
	703.8	0.7266	703.7	0.73613	703.7	0.78361	703.6	0.7525
	703.7	0.7261	703.6	0.73679	703.6	0.78819	703.5	0.74662
	703.6	0.72492	703.5	0.73246	703.5	0.78573	703.4	0.74535
	703.5	0.72119	703.4	0.73272	703.4	0.78317	703.3	0.74326
	703.4	0.72105	703.3	0.73123	703.3	0.78391	703.2	0.7388
	703.3	0.7198	703.2	0.72808	703.2	0.77966	703.1	0.74062
	703.2	0.71892	703.1	0.72826	703.1	0.78403	703	0.73662
	703.1	0.71931	703	0.72924	703	0.78631	702.9	0.74291
	703	0.71828	702.9	0.72568	702.9	0.7773	702.8	0.73893
	702.9	0.71678	702.8	0.72711	702.8	0.77107	702.7	0.73358
	702.8	0.713	702.7	0.72705	702.7	0.77705	702.6	0.73405
	702.7	0.71697	702.6	0.7254	702.6	0.77724	702.5	0.72727
	702.6	0.71325	702.5	0.72304	702.5	0.77183	702.4	0.73319
	702.5	0.71356	702.4	0.72202	702.4	0.77811	702.3	0.73441
	702.4	0.7147	702.3	0.72133	702.3	0.76887	702.2	0.73338
	702.3	0.70994	702.2	0.71871	702.2	0.7717	702.1	0.73188
	702.2	0.71038	702.1	0.71877	702.1	0.77777	702	0.72898
	702.1	0.70938	702	0.71899	702	0.77014	701.9	0.73299
	702	0.70673	701.9	0.71997	701.9	0.7682	701.8	0.72707
	701.9	0.70389	701.8	0.71886	701.8	0.76977	701.7	0.73437
	701.8	0.70433	701.7	0.71802	701.7	0.77089	701.6	0.72869
	701.7	0.70677	701.6	0.71639	701.6	0.77519	701.5	0.73366
	701.6	0.70706	701.5	0.71766	701.5	0.76784	701.4	0.72918
	701.5	0.70584	701.4	0.71616	701.4	0.76584	701.3	0.72693
	701.4	0.70495	701.3	0.71728	701.3	0.76937	701.2	0.72597
	701.3	0.70444	701.2	0.71558	701.2	0.76889	701.1	0.73023
	701.2	0.70658	701.1	0.7115	701.1	0.77232	701	0.72732
	701.1	0.70387	701	0.71565	701	0.7728	700.9	0.728
	701	0.70303	700.9	0.71569	700.9	0.76859	700.8	0.72784
	700.9	0.70445	700.8	0.71437	700.8	0.76529	700.7	0.73065
	700.8	0.70335	700.7	0.71553	700.7	0.76725	700.6	0.72219
	700.7	0.70082	700.6	0.70999	700.6	0.76763	700.5	0.7278
	700.6	0.70283	700.5	0.71406	700.5	0.77259	700.4	0.72672
	700.5	0.70542	700.4	0.71213	700.4	0.77339	700.3	0.72327
	700.4	0.70261	700.6		700.3	0.76983

## Sheet: Fig. 2g
	LDH-Ti4wt%/HCC		LDH-Ti9wt%/HCC		LDH-Ti13wt%/HCC		LDH-HCC
	A(X1)	B(Y2)	C(X2)	D(Y2)	E(X3)	F(Y3)	G(X4)	H(Y4)
		--		--	884.08	0.71681	884.3	0.65962
	892.6	0.73171	884.3	0.71036	883.98	0.72144	884.2	0.66165
	892.5	0.7391	884.2	0.71232	883.88	0.71992	884.1	0.66146
	892.4	0.74531	884.1	0.71243	883.78	0.71853	884	0.66691
	892.3	0.74317	884	0.71387	883.68	0.72936	883.9	0.66659
	892.2	0.73325	883.9	0.71573	883.58	0.727	883.8	0.66573
	892.1	0.73362	883.8	0.71987	883.48	0.72464	883.7	0.6725
	892	0.74337	883.7	0.71938	883.38	0.73101	883.6	0.67567
	891.9	0.74793	883.6	0.72122	883.28	0.73085	883.5	0.67513
	891.8	0.74063	883.5	0.72328	883.18	0.73446	883.4	0.68117
	891.7	0.73061	883.4	0.72442	883.08	0.73425	883.3	0.68219
	891.6	0.73065	883.3	0.72788	882.98	0.73774	883.2	0.68399
	891.5	0.73346	883.2	0.72841	882.88	0.73604	883.1	0.68699
	891.4	0.72997	883.1	0.73212	882.78	0.7381	883	0.68755
	891.3	0.72821	883	0.72886	882.68	0.74004	882.9	0.69097
	891.2	0.73259	882.9	0.73826	882.58	0.73911	882.8	0.69193
	891.1	0.74104	882.8	0.73726	882.48	0.74644	882.7	0.69598
	891	0.7483	882.7	0.73707	882.38	0.74765	882.6	0.70001
	890.9	0.74983	882.6	0.73746	882.28	0.74598	882.5	0.69918
	890.8	0.74548	882.5	0.73964	882.18	0.74704	882.4	0.70491
	890.7	0.73871	882.4	0.74343	882.08	0.75151	882.3	0.70231
	890.6	0.73426	882.3	0.74657	881.98	0.75625	882.2	0.7027
	890.5	0.72773	882.2	0.74697	881.88	0.75791	882.1	0.70543
	890.4	0.72739	882.1	0.74778	881.78	0.75853	882	0.7077
	890.3	0.73121	882	0.74952	881.68	0.76115	881.9	0.71118
	890.2	0.72859	881.9	0.74722	881.58	0.75944	881.8	0.71105
	890.1	0.7277	881.8	0.75013	881.48	0.76671	881.7	0.71245
	890	0.73512	881.7	0.74945	881.38	0.76326	881.6	0.7153
	889.9	0.746	881.6	0.7521	881.28	0.76428	881.5	0.71684
	889.8	0.74322	881.5	0.75555	881.18	0.76459	881.4	0.71608
	889.7	0.72941	881.4	0.75752	881.08	0.76874	881.3	0.71488
	889.6	0.71936	881.3	0.75589	880.98	0.76524	881.2	0.71998
	889.5	0.72061	881.2	0.75803	880.88	0.7673	881.1	0.72143
	889.4	0.72792	881.1	0.75654	880.78	0.77016	881	0.72261
	889.3	0.7266	881	0.75636	880.68	0.77137	880.9	0.7209
	889.2	0.72066	880.9	0.75579	880.58	0.77195	880.8	0.72717
	889.1	0.7237	880.8	0.76248	880.48	0.77598	880.7	0.72414
	889	0.73455	880.7	0.75767	880.38	0.77536	880.6	0.7223
	888.9	0.74141	880.6	0.76199	880.28	0.77325	880.5	0.72286
	888.8	0.73632	880.5	0.76249	880.18	0.76784	880.4	0.72765
	888.7	0.73425	880.4	0.7582	880.08	0.76937	880.3	0.71987
	888.6	0.7363	880.3	0.75974	879.98	0.77115	880.2	0.7163
	888.5	0.73021	880.2	0.7579	879.88	0.77055	880.1	0.71936
	888.4	0.71723	880.1	0.75847	879.78	0.76781	880	0.71702
	888.3	0.71278	880	0.75502	879.68	0.76298	879.9	0.71834
	888.2	0.71774	879.9	0.75726	879.58	0.76172	879.8	0.70964
	888.1	0.72082	879.8	0.75155	879.48	0.76102	879.7	0.7079
	888	0.71912	879.7	0.74594	879.38	0.76136	879.6	0.70949
	887.9	0.71823	879.6	0.7497	879.28	0.7523	879.5	0.70132
	887.8	0.72576	879.5	0.73972	879.18	0.75475	879.4	0.7024
	887.7	0.73674	879.4	0.74264	879.08	0.75033	879.3	0.69586
	887.6	0.73892	879.3	0.74169	878.98	0.74934	879.2	0.69234
	887.5	0.72825	879.2	0.73747	878.88	0.74823	879.1	0.69093
	887.4	0.72248	879.1	0.73462	878.78	0.74763	879	0.68808
	887.3	0.72789	879	0.73449	878.68	0.74462	878.9	0.68652
	887.2	0.73224	878.9	0.73146	878.58	0.73641	878.8	0.68183
	887.1	0.7265	878.8	0.72801	878.48	0.73833	878.7	0.67877
	887	0.71562	878.7	0.72563	878.38	0.73875	878.6	0.67944
	886.9	0.71802	878.6	0.72311	878.28	0.7357	878.5	0.67729
	886.8	0.73154	878.5	0.72084	878.18	0.73372	878.4	0.67586
	886.7	0.73509	878.4	0.71999	878.08	0.7309	878.3	0.67154
	886.6	0.7249	878.3	0.71672	877.98	0.731	878.2	0.67268
	886.5	0.71985	878.2	0.71562	877.88	0.72705	878.1	0.66967
	886.4	0.72809	878.1	0.71554	877.78	0.73185	878	0.66943
	886.3	0.73348	878	0.71254	877.68	0.72951	877.9	0.66801
	886.2	0.73068	877.9	0.71294	877.58	0.72627	877.8	0.66642
	886.1	0.73217	877.8	0.71132	877.48	0.72535	877.7	0.66576
	886	0.73945	877.7	0.71032	877.38	0.72607	877.6	0.67035
	885.9	0.73711	877.6	0.71216	877.28	0.72627	877.5	0.67678
	885.8	0.72493	877.5	0.71094	877.18	0.72819	877.4	0.67211
	885.7	0.72407	877.4	0.71143	877.08	0.73171	877.3	0.6746
	885.6	0.73669	877.3	0.71304	876.98	0.72927	877.2	0.67672
	885.5	0.74092	877.2	0.71397	876.88	0.73194	877.1	0.67589
	885.4	0.73485	877.1	0.71219	876.78	0.72912	877	0.67753
	885.3	0.73195	877	0.71661	876.68	0.73272	876.9	0.67967
	885.2	0.73432	876.9	0.71323	876.58	0.74003	876.8	0.68057
	885.1	0.73421	876.8	0.72034	876.48	0.74218	876.7	0.68801
	885	0.73472	876.7	0.7195	876.38	0.73815	876.6	0.68995
	884.9	0.7371	876.6	0.72145	876.28	0.7439	876.5	0.69504
	884.8	0.74364	876.5	0.72229	876.18	0.74723	876.4	0.69528
	884.7	0.75061	876.4	0.72724	876.08	0.74469	876.3	0.69646
	884.6	0.74992	876.3	0.73081	875.98	0.75047	876.2	0.70426
	884.5	0.74266	876.2	0.72914	875.88	0.7586	876.1	0.70657
	884.4	0.73732	876.1	0.73462	875.78	0.75801	876	0.7105
	884.3	0.74405	876	0.74147	875.68	0.7624	875.9	0.71573
	884.2	0.74991	875.9	0.73866	875.58	0.76739	875.8	0.72311
	884.1	0.7494	875.8	0.74654	875.48	0.77359	875.7	0.72999
	884	0.75222	875.7	0.74898	875.38	0.77314	875.6	0.73334
	883.9	0.76114	875.6	0.75328	875.28	0.77684	875.5	0.74431
	883.8	0.76965	875.5	0.7559	875.18	0.77895	875.4	0.7494
	883.7	0.77321	875.4	0.76741	875.08	0.78224	875.3	0.75282
	883.6	0.77153	875.3	0.77164	874.98	0.79344	875.2	0.76215
	883.5	0.7616	875.2	0.77888	874.88	0.79564	875.1	0.76665
	883.4	0.75164	875.1	0.7817	874.78	0.80544	875	0.77351
	883.3	0.7566	875	0.78445	874.68	0.80967	874.9	0.77498
	883.2	0.76765	874.9	0.79361	874.58	0.81299	874.8	0.77911
	883.1	0.77055	874.8	0.79835	874.48	0.81739	874.7	0.78905
	883	0.76871	874.7	0.8042	874.38	0.819	874.6	0.78731
	882.9	0.77383	874.6	0.80691	874.28	0.82485	874.5	0.79083
	882.8	0.78013	874.5	0.81014	874.18	0.82395	874.4	0.78788
	882.7	0.77622	874.4	0.81532	874.08	0.82409	874.3	0.78782
	882.6	0.7778	874.3	0.81156	873.98	0.82119	874.2	0.7851
	882.5	0.78611	874.2	0.8093	873.88	0.82136	874.1	0.77815
	882.4	0.78833	874.1	0.81075	873.78	0.81288	874	0.77336
	882.3	0.78157	874	0.80579	873.68	0.81045	873.9	0.7704
	882.2	0.78047	873.9	0.80247	873.58	0.79569	873.8	0.75201
	882.1	0.78927	873.8	0.79495	873.48	0.79466	873.7	0.74066
	882	0.79598	873.7	0.78564	873.38	0.78131	873.6	0.7296
	881.9	0.79068	873.6	0.77727	873.28	0.77518	873.5	0.71948
	881.8	0.77826	873.5	0.76431	873.18	0.76209	873.4	0.70647
	881.7	0.77854	873.4	0.75764	873.08	0.74657	873.3	0.69073
	881.6	0.7804	873.3	0.7394	872.98	0.74072	873.2	0.67981
	881.5	0.77709	873.2	0.72738	872.88	0.72615	873.1	0.66633
	881.4	0.78032	873.1	0.71714	872.78	0.71123	873	0.65061
	881.3	0.78994	873	0.70707	872.68	0.70283	872.9	0.64135
	881.2	0.78955	872.9	0.69602	872.58	0.69818	872.8	0.62809
	881.1	0.78568	872.8	0.68667	872.48	0.68671	872.7	0.62079
	881	0.78941	872.7	0.67353	872.38	0.67528	872.6	0.6154
	880.9	0.79094	872.6	0.66858	872.28	0.67058	872.5	0.60383
	880.8	0.78795	872.5	0.66289	872.18	0.66605	872.4	0.59805
	880.7	0.79115	872.4	0.65564	872.08	0.66202	872.3	0.59102
	880.6	0.79931	872.3	0.6504	871.98	0.65102	872.2	0.58669
	880.5	0.8001	872.2	0.6479	871.88	0.65181	872.1	0.58333
	880.4	0.79915	872.1	0.64483	871.78	0.64676	872	0.58117
	880.3	0.80091	872	0.64195	871.68	0.64383	871.9	0.57683
	880.2	0.79735	871.9	0.64077	871.58	0.6411	871.8	0.57462
	880.1	0.79394	871.8	0.63733	871.48	0.64188	871.7	0.57481
	880	0.79891	871.7	0.63396	871.38	0.64078	871.6	0.57408
	879.9	0.80484	871.6	0.63319	871.28	0.63939	871.5	0.57146
	879.8	0.79605	871.5	0.63675	871.18	0.63614	871.4	0.56899
	879.7	0.78457	871.4	0.6383	871.08	0.6367	871.3	0.56639
	879.6	0.78259	871.3	0.63771	870.98	0.6345	871.2	0.57268
	879.5	0.78591	871.2	0.63371	870.88	0.63877	871.1	0.57065
	879.4	0.78909	871.1	0.63539	870.78	0.63649	871	0.57341
	879.3	0.79189	871	0.63359	870.68	0.636	870.9	0.57051
	879.2	0.79865	870.9	0.63373	870.58	0.63297	870.8	0.5713
	879.1	0.80226	870.8	0.63005	870.48	0.63546	870.7	0.5684
	879	0.79467	870.7	0.63176	870.38	0.64182	870.6	0.56935
	878.9	0.77664	870.6	0.63528	870.28	0.64286	870.5	0.57551
	878.8	0.76182	870.5	0.63529	870.18	0.64049	870.4	0.57444
	878.7	0.76564	870.4	0.63466	870.08	0.6403	870.3	0.57507
	878.6	0.77667	870.3	0.63618	869.98	0.63605	870.2	0.57669
	878.5	0.78123	870.2	0.63792	869.88	0.64311	870.1	0.58145
	878.4	0.77464	870.1	0.63737	869.78	0.6468	870	0.58213
	878.3	0.76504	870	0.63808	869.68	0.6455	869.9	0.58123
	878.2	0.7609	869.9	0.64224	869.58	0.64243	869.8	0.58017
	878.1	0.75893	869.8	0.64126	869.48	0.6454	869.7	0.5852
	878	0.75795	869.7	0.64367	869.38	0.64207	869.6	0.58306
	877.9	0.75766	869.6	0.64397	869.28	0.64675	869.5	0.58843
	877.8	0.76309	869.5	0.64493	869.18	0.65612	869.4	0.58725
	877.7	0.76332	869.4	0.6478	869.08	0.64826	869.3	0.59009
	877.6	0.76078	869.3	0.64931	868.98	0.64863	869.2	0.58979
	877.5	0.75714	869.2	0.64767	868.88	0.65617	869.1	0.58807
	877.4	0.75375	869.1	0.65237	868.78	0.65713	869	0.59331
	877.3	0.75157	869	0.65275	868.68	0.66006	868.9	0.59253
	877.2	0.75013	868.9	0.65343	868.58	0.65653	868.8	0.59506
	877.1	0.74672	868.8	0.65328	868.48	0.6593	868.7	0.59593
	877	0.7472	868.7	0.65416	868.38	0.66052	868.6	0.59763
	876.9	0.75753	868.6	0.6572	868.28	0.66075	868.5	0.59814
	876.8	0.76524	868.5	0.65316	868.18	0.65979	868.4	0.60135
	876.7	0.76438	868.4	0.65837	868.08	0.66064	868.3	0.59984
	876.6	0.75773	868.3	0.65954	867.98	0.65887	868.2	0.60175
	876.5	0.75218	868.2	0.66217	867.88	0.66374	868.1	0.60088
	876.4	0.75062	868.1	0.66082	867.78	0.65974	868	0.60476
	876.3	0.75771	868	0.66247	867.68	0.66249	867.9	0.60986
	876.2	0.76552	867.9	0.66271	867.58	0.66531	867.8	0.60886
	876.1	0.77028	867.8	0.66791	867.48	0.66585	867.7	0.60958
	876	0.77274	867.7	0.66465	867.38	0.66579	867.6	0.61156
	875.9	0.76946	867.6	0.66462	867.28	0.66755	867.5	0.61336
	875.8	0.76976	867.5	0.66457	867.18	0.67421	867.4	0.61572
	875.7	0.78061	867.4	0.6669	867.08	0.66982	867.3	0.61218
	875.6	0.79292	867.3	0.66519	866.98	0.67158	867.2	0.61442
	875.5	0.78769	867.2	0.66841	866.88	0.67044	867.1	0.61039
	875.4	0.77986	867.1	0.66995	866.78	0.66744	867	0.61344
	875.3	0.7832	867	0.66509	866.68	0.6751	866.9	0.6198
	875.2	0.7942	866.9	0.67214	866.58	0.67808	866.8	0.62073
	875.1	0.80254	866.8	0.67135	866.48	0.67726	866.7	0.62296
	875	0.81426	866.7	0.67574	866.38	0.68563	866.6	0.62495
	874.9	0.8237	866.6	0.67287	866.28	0.67669	866.5	0.62673
	874.8	0.82314	866.5	0.67841	866.18	0.68018	866.4	0.63094
	874.7	0.8239	866.4	0.67724	866.08	0.68397	866.3	0.63196
	874.6	0.83243	866.3	0.67972	865.98	0.69003	866.2	0.63396
	874.5	0.83959	866.2	0.68286	865.88	0.68845	866.1	0.63479
	874.4	0.83936	866.1	0.68515	865.78	0.68622	866	0.64281
	874.3	0.84941	866	0.68539	865.68	0.68623	865.9	0.64452
	874.2	0.85798	865.9	0.68964	865.58	0.6967	865.8	0.64553
	874.1	0.85253	865.8	0.69402	865.48	0.69574	865.7	0.64899
	874	0.84404	865.7	0.68862	865.38	0.69689	865.6	0.65178
	873.9	0.84353	865.6	0.69409	865.28	0.70292	865.5	0.6541
	873.8	0.84386	865.5	0.69901	865.18	0.70912	865.4	0.6596
	873.7	0.83603	865.4	0.70431	865.08	0.70397	865.3	0.66395
	873.6	0.82778	865.3	0.70288	864.98	0.71023	865.2	0.67175
	873.5	0.81918	865.2	0.70583	864.88	0.71318	865.1	0.67069
	873.4	0.81055	865.1	0.7086	864.78	0.72528	865	0.67683
	873.3	0.80904	865	0.71316	864.68	0.72253	864.9	0.68144
	873.2	0.81122	864.9	0.71582	864.58	0.72652	864.8	0.68682
	873.1	0.80326	864.8	0.71668	864.48	0.73065	864.7	0.69315
	873	0.78556	864.7	0.72599	864.38	0.73157	864.6	0.69883
	872.9	0.76814	864.6	0.72714	864.28	0.74183	864.5	0.70112
	872.8	0.75622	864.5	0.73106	864.18	0.74622	864.4	0.70372
	872.7	0.75432	864.4	0.73355	864.08	0.74965	864.3	0.70985
	872.6	0.75232	864.3	0.7405	863.98	0.7537	864.2	0.71987
	872.5	0.74013	864.2	0.74322	863.88	0.75542	864.1	0.71915
	872.4	0.7242	864.1	0.74368	863.78	0.7583	864	0.72623
	872.3	0.71991	864	0.74745	863.68	0.76439	863.9	0.72803
	872.2	0.71816	863.9	0.75048	863.58	0.77148	863.8	0.73307
	872.1	0.7057	863.8	0.75625	863.48	0.76873	863.7	0.73429
	872	0.69295	863.7	0.75822	863.38	0.77406	863.6	0.73627
	871.9	0.68506	863.6	0.75945	863.28	0.77418	863.5	0.74173
	871.8	0.68724	863.5	0.76024	863.18	0.771	863.4	0.73896
	871.7	0.68901	863.4	0.76787	863.08	0.7758	863.3	0.74348
	871.6	0.68222	863.3	0.77438	862.98	0.78151	863.2	0.7463
	871.5	0.68119	863.2	0.7706	862.88	0.78241	863.1	0.74885
	871.4	0.69342	863.1	0.77072	862.78	0.77958	863	0.74634
	871.3	0.7006	863	0.77374	862.68	0.78393	862.9	0.74833
	871.2	0.68575	862.9	0.77925	862.58	0.78911	862.8	0.7489
	871.1	0.67527	862.8	0.78171	862.48	0.78721	862.7	0.75084
	871	0.67782	862.7	0.78502	862.38	0.78688	862.6	0.7516
	870.9	0.68468	862.6	0.78614	862.28	0.78775	862.5	0.75172
	870.8	0.68765	862.5	0.78477	862.18	0.7921	862.4	0.74855
	870.7	0.68591	862.4	0.78554	862.08	0.78729	862.3	0.74931
	870.6	0.68039	862.3	0.78267	861.98	0.78104	862.2	0.74904
	870.5	0.67501	862.2	0.78406	861.88	0.78595	862.1	0.74536
	870.4	0.67273	862.1	0.77851	861.78	0.78376	862	0.73411
	870.3	0.67128	862	0.77734	861.68	0.7822	861.9	0.73477
	870.2	0.66756	861.9	0.77225	861.58	0.77775	861.8	0.73347
	870.1	0.66245	861.8	0.7704	861.48	0.76874	861.7	0.72349
	870	0.66187	861.7	0.76061	861.38	0.76418	861.6	0.71843
	869.9	0.66431	861.6	0.75334	861.28	0.76755	861.5	0.71448
	869.8	0.66628	861.5	0.75	861.18	0.75756	861.4	0.70472
	869.7	0.66702	861.4	0.74515	861.08	0.74968	861.3	0.69847
	869.6	0.67753	861.3	0.73602	860.98	0.7509	861.2	0.69339
	869.5	0.68852	861.2	0.72836	860.88	0.7444	861.1	0.69228
	869.4	0.68915	861.1	0.71945	860.78	0.73697	861	0.68423
	869.3	0.68192	861	0.71415	860.68	0.73315	860.9	0.68031
	869.2	0.6813	860.9	0.71529	860.58	0.72977	860.8	0.67727
	869.1	0.68772	860.8	0.71286	860.48	0.72446	860.7	0.67025
	869	0.69186	860.7	0.70314	860.38	0.72563	860.6	0.6716
	868.9	0.69242	860.6	0.70344	860.28	0.7188	860.5	0.66639
	868.8	0.68911	860.5	0.70186	860.18	0.71498	860.4	0.67001
	868.7	0.68348	860.4	0.70103	860.08	0.71301	860.3	0.66545
	868.6	0.68105	860.3	0.69701	859.98	0.7191	860.2	0.66023
	868.5	0.68355	860.2	0.69521	859.88	0.71361	860.1	0.66223
	868.4	0.68515	860.1	0.6963	859.78	0.71742	860	0.66218
	868.3	0.68593	860	0.69561	859.68	0.71524	859.9	0.66586
	868.2	0.69086	859.9	0.69715	859.58	0.71812	859.8	0.66897
	868.1	0.69579	859.8	0.69927	859.48	0.72067	859.7	0.6708
	868	0.69446	859.7	0.70008	859.38	0.71468	859.6	0.67574
	867.9	0.68567	859.6	0.70239	859.28	0.72081	859.5	0.68127
	867.8	0.6832	859.5	0.70241	859.18	0.72533	859.4	0.68364
	867.7	0.69162	859.4	0.70589	859.08	0.73202	859.3	0.68948
	867.6	0.69801	859.3	0.71267	858.98	0.73554	859.2	0.70032
	867.5	0.69869	859.2	0.71396	858.88	0.74148	859.1	0.70418
	867.4	0.69423	859.1	0.71911	858.78	0.74439	859	0.71248
	867.3	0.69485	859	0.72287	858.68	0.75325	858.9	0.72391
	867.2	0.70244	858.9	0.72824	858.58	0.7599	858.8	0.73426
	867.1	0.70974	858.8	0.73615	858.48	0.7699	858.7	0.74285
	867	0.70538	858.7	0.74776	858.38	0.7717	858.6	0.74911
	866.9	0.69777	858.6	0.74778	858.28	0.78319	858.5	0.77022
	866.8	0.69924	858.5	0.76166	858.18	0.79753	858.4	0.78375
	866.7	0.70182	858.4	0.77107	858.08	0.80887	858.3	0.79771
	866.6	0.70443	858.3	0.77868	857.98	0.82245	858.2	0.81078
	866.5	0.71127	858.2	0.78936	857.88	0.83953	858.1	0.82981
	866.4	0.71692	858.1	0.79995	857.78	0.85125	858	0.84869
	866.3	0.7126	858	0.81548	857.68	0.8626	857.9	0.8672
	866.2	0.70427	857.9	0.83137	857.58	0.87997	857.8	0.88364
	866.1	0.70207	857.8	0.84486	857.48	0.89039	857.7	0.89845
	866	0.70668	857.7	0.86133	857.38	0.91184	857.6	0.9194
	865.9	0.71418	857.6	0.87501	857.28	0.92983	857.5	0.9357
	865.8	0.72388	857.5	0.89134	857.18	0.94046	857.4	0.94265
	865.7	0.72488	857.4	0.90892	857.08	0.95312	857.3	0.95972
	865.6	0.71466	857.3	0.92903	856.98	0.96405	857.2	0.9759
	865.5	0.71249	857.2	0.9427	856.88	0.97615	857.1	0.98202
	865.4	0.72682	857.1	0.95562	856.78	0.9899	857	0.98899
	865.3	0.7407	857	0.9715	856.68	0.9978	856.9	1
	865.2	0.74298	856.9	0.97957	856.58	1	856.8	0.99768
	865.1	0.74621	856.8	0.98957	856.48	0.99991	856.7	0.99048
	865	0.75437	856.7	0.99669	856.38	0.99839	856.6	0.98981
	864.9	0.75671	856.6	1	856.28	0.98606	856.5	0.98094
	864.8	0.74879	856.5	0.99119	856.18	0.97602	856.4	0.96408
	864.7	0.74303	856.4	0.98199	856.08	0.96318	856.3	0.9405
	864.6	0.74669	856.3	0.96055	855.98	0.94571	856.2	0.91758
	864.5	0.75203	856.2	0.94363	855.88	0.91458	856.1	0.88767
	864.4	0.76053	856.1	0.91581	855.78	0.89662	856	0.85275
	864.3	0.76467	856	0.88205	855.68	0.86382	855.9	0.81761
	864.2	0.76549	855.9	0.84946	855.58	0.83253	855.8	0.78125
	864.1	0.77371	855.8	0.81361	855.48	0.80665	855.7	0.74468
	864	0.78488	855.7	0.78141	855.38	0.77485	855.6	0.70792
	863.9	0.78392	855.6	0.74635	855.28	0.74643	855.5	0.68124
	863.8	0.77854	855.5	0.7218	855.18	0.721	855.4	0.64966
	863.7	0.77995	855.4	0.69267	855.08	0.69691	855.3	0.62802
	863.6	0.78469	855.3	0.67289	854.98	0.67344	855.2	0.60476
	863.5	0.78835	855.2	0.65293	854.88	0.65521	855.1	0.58479
	863.4	0.78731	855.1	0.64006	854.78	0.64199	855	0.57397
	863.3	0.78986	855	0.62802	854.68	0.63205	854.9	0.56117
	863.2	0.79873	854.9	0.61841	854.58	0.62515	854.8	0.55421
	863.1	0.81045	854.8	0.61008	854.48	0.61517	854.7	0.54489
	863	0.81354	854.7	0.60664	854.38	0.60796	854.6	0.53725
	862.9	0.81134	854.6	0.59995	854.28	0.60574	854.5	0.53397
	862.8	0.81569	854.5	0.59691	854.18	0.59886	854.4	0.52793
	862.7	0.82221	854.4	0.59648	854.08	0.59978	854.3	0.52638
	862.6	0.82058	854.3	0.59411	853.98	0.59572	854.2	0.52489
	862.5	0.81104	854.2	0.59082	853.88	0.59399	854.1	0.5212
	862.4	0.81633	854.1	0.59227	853.78	0.59304	854	0.5186
	862.3	0.82633	854	0.5858	853.68	0.59043	853.9	0.52132
	862.2	0.81974	853.9	0.58511	853.58	0.58866	853.8	0.5163
	862.1	0.8092	853.8	0.58738	853.48	0.58573	853.7	0.51536
	862	0.80703	853.7	0.58464	853.38	0.58595	853.6	0.51713
	861.9	0.81199	853.6	0.58375	853.28	0.58835	853.5	0.51628
	861.8	0.81032	853.5	0.58309	853.18	0.58301	853.4	0.51354
	861.7	0.80968	853.4	0.58149	853.08	0.58732	853.3	0.5131
	861.6	0.81152	853.3	0.58238	852.98	0.58435	853.2	0.51425
	861.5	0.80283	853.2	0.5794	852.88	0.59153	853.1	0.51077
	861.4	0.78841	853.1	0.57826	852.78	0.58399	853	0.50745
	861.3	0.78436	853	0.57732	852.68	0.5844	852.9	0.50956
	861.2	0.78955	852.9	0.58154	852.58	0.58275	852.8	0.50438
	861.1	0.78463	852.8	0.57609	852.48	0.57987	852.7	0.50432
	861	0.77741	852.7	0.57438	852.38	0.58142	852.6	0.5052
	860.9	0.77442	852.6	0.57608	852.28	0.58518	852.5	0.50052
	860.8	0.77019	852.5	0.57824	852.18	0.58073	852.4	0.50445
	860.7	0.76424	852.4	0.57524	852.08	0.57898	852.3	0.50426
	860.6	0.75755	852.3	0.57576	851.98	0.58006	852.2	0.50832
	860.5	0.75207	852.2	0.57812	851.88	0.57895	852.1	0.50199
	860.4	0.75243	852.1	0.57804	851.78	0.57494	852	0.50077
	860.3	0.75613	852	0.57761	851.68	0.57708	851.9	0.49712
	860.2	0.75417	851.9	0.57426	851.58	0.58027	851.8	0.50135
	860.1	0.74379	851.8	0.57651	851.48	0.58124	851.7	0.50238
	860	0.73274	851.7	0.57555	851.38	0.58093	851.6	0.50319
	859.9	0.73249	851.6	0.57779	851.28	0.58151	851.5	0.49686
	859.8	0.7383	851.5	0.57439	851.18	0.57912	851.4	0.50101
	859.7	0.74686	851.4	0.57707	851.08	0.58375	851.3	0.49849
	859.6	0.74867	851.3	0.57836	850.98	0.57757	851.2	0.49986
	859.5	0.74616	851.2	0.57785	850.88	0.57785	851.1	0.50022
	859.4	0.74475	851.1	0.57653	850.78	0.57804	851	0.50051
	859.3	0.74661	851	0.57574	850.68	0.57786	850.9	0.50132
	859.2	0.75194	850.9	0.5751	850.58	0.57491	850.8	0.49864
	859.1	0.7586	850.8	0.57309	850.48	0.57661	850.7	0.50138
	859	0.76684	850.7	0.57652	850.38	0.57384	850.6	0.50014
	858.9	0.76668	850.6	0.57197	850.28	0.57701	850.5	0.50381
	858.8	0.76173	850.5	0.57256	850.18	0.57185	850.4	0.5027
	858.7	0.76188	850.4	0.57507	850.08	0.58135	850.3	0.49897
	858.6	0.77085	850.3	0.57676	849.98	0.5736	850.2	0.49987
	858.5	0.78025	850.2	0.57649	849.88	0.57714	850.1	0.50263
	858.4	0.78648	850.1	0.57661	849.78	0.57575	850	0.49803
	858.3	0.7906	850	0.57696	849.68	0.57372	849.9	0.499
	858.2	0.80002	849.9	0.57869	849.58	0.5778	849.8	0.49878
	858.1	0.8144	849.8	0.57741	849.48	0.57502	849.7	0.499
	858	0.83406	849.7	0.57563	849.38	0.57733	849.6	0.50042
	857.9	0.85132	849.6	0.57604	849.28	0.57543	849.5	0.49777
	857.8	0.86	849.5	0.57583	849.18	0.5753	849.4	0.4992
	857.7	0.86325	849.4	0.57574	849.08	0.57229	849.3	0.50094
	857.6	0.87583	849.3	0.57445	848.98	0.56984	849.2	0.49768
	857.5	0.89962	849.2	0.5775	848.88	0.57194	849.1	0.50011
	857.4	0.91933	849.1	0.57701	848.78	0.5725	849	0.50308
	857.3	0.93193	849	0.57479	848.68	0.58045	848.9	0.49982
	857.2	0.94224	848.9	0.57324	848.58	0.57788	848.8	0.49917
	857.1	0.95813	848.8	0.57691	848.48	0.57926	848.7	0.50057
	857	0.97599	848.7	0.57718	848.38	0.57582	848.6	0.49911
	856.9	0.99526	848.6	0.57827	848.28	0.5763	848.5	0.50041
	856.8	0.99848	848.5	0.57498	848.18	0.57425	848.4	0.49875
	856.7	0.99338	848.4	0.57346	848.08	0.5784	848.3	0.50005
	856.6	0.99679	848.3	0.57578	847.98	0.57529	848.2	0.50057
	856.5	1	848.2	0.57552	847.88	0.57434	848.1	0.50003
	856.4	0.99701	848.1	0.57516	847.78	0.57691	848	0.49604
	856.3	0.99285	848	0.57843	847.68	0.57226	847.9	0.49943
	856.2	0.99063	847.9	0.57572	847.58	0.57947	847.8	0.4988
	856.1	0.98195	847.8	0.57274	847.48	0.5761	847.7	0.49627
	856	0.97095	847.7	0.5792	847.38	0.57917	847.6	0.49721
	855.9	0.9568	847.6	0.57398	847.28	0.57361	847.5	0.49896
	855.8	0.92949	847.5	0.57488	847.18	0.57654	847.4	0.49583
	855.7	0.89848	847.4	0.57633	847.08	0.57338	847.3	0.50056
	855.6	0.87762	847.3	0.58027	846.98	0.57523	847.2	0.49811
	855.5	0.85657	847.2	0.57882	846.88	0.56869	847.1	0.49809
	855.4	0.82724	847.1	0.58	846.78	0.57418	847	0.49817
	855.3	0.79709	847	0.57827	846.68	0.57617	846.9	0.49449
	855.2	0.78286	846.9	0.57855	846.58	0.57674	846.8	0.4965
	855.1	0.77417	846.8	0.57564	846.48	0.5756	846.7	0.4964
	855	0.75398	846.7	0.57701	846.38	0.57712	846.6	0.49666
	854.9	0.73062	846.6	0.57567	846.28	0.57158	846.5	0.49825
	854.8	0.71783	846.5	0.57424	846.18	0.57879	846.4	0.49708
	854.7	0.70921	846.4	0.57869	846.08	0.57301	846.3	0.49923
	854.6	0.6926	846.3	0.57534	845.98	0.57477	846.2	0.49679
	854.5	0.67712	846.2	0.57818	845.88	0.57443	846.1	0.49855
	854.4	0.66883	846.1	0.57502	845.78	0.57406	846	0.49688
	854.3	0.66602	846	0.57656	845.68	0.57413	845.9	0.49963
	854.2	0.6645	845.9	0.57985	845.58	0.58129	845.8	0.49915
	854.1	0.65881	845.8	0.5781	845.48	0.57458	845.7	0.49826
	854	0.64428	845.7	0.57738	845.38	0.57589	845.6	0.49706
	853.9	0.62948	845.6	0.57321	845.28	0.57354	845.5	0.49718
	853.8	0.62825	845.5	0.57571	845.18	0.57404	845.4	0.49628
	853.7	0.63849	845.4	0.57663	845.08	0.57463	845.3	0.49957
	853.6	0.64406	845.3	0.57763	844.98	0.57221	845.2	0.49775
	853.5	0.6417	845.2	0.57418	844.88	0.5774	845.1	0.49601
	853.4	0.6377	845.1	0.57804	844.78	0.57523	845	0.49973
	853.3	0.63428	845	0.5754	844.68	0.57264	844.9	0.49713
	853.2	0.62917	844.9	0.57525	844.58	0.57341	844.8	0.49936
	853.1	0.62673	844.8	0.57194	844.48	0.57769	844.7	0.50004
	853	0.62436	844.7	0.57509	844.38	0.57945	844.6	0.49654
	852.9	0.61953	844.6	0.57509	844.28	0.57513	844.5	0.49407
	852.8	0.61421	844.5	0.57427	844.18	0.57671	844.4	0.49444
	852.7	0.61291	844.4	0.57342	844.08	0.57693	844.3	0.49938
	852.6	0.61834	844.3	0.57547
	852.5	0.62191
	852.4	0.62028
	852.3	0.61692
	852.2	0.61683
	852.1	0.61684
	852	0.61634
	851.9	0.61662
	851.8	0.61694
	851.7	0.6132
	851.6	0.6107
	851.5	0.61642
	851.4	0.62341
	851.3	0.62276
	851.2	0.61743
	851.1	0.61114
	851	0.60273
	850.9	0.60442
	850.8	0.61412
	850.7	0.61841
	850.6	0.61653
	850.5	0.6166
	850.4	0.62183
	850.3	0.62838
	850.2	0.63317
	850.1	0.6277
	850	0.61443
	849.9	0.60995
	849.8	0.61228
	849.7	0.61326
	849.6	0.61203
	849.5	0.61245
	849.4	0.60957
	849.3	0.60884
	849.2	0.61577
	849.1	0.61967
	849	0.61637
	848.9	0.61399
	848.8	0.61546
	848.7	0.60996
	848.6	0.60902
	848.5	0.61648
	848.4	0.6213
	848.3	0.61297
	848.2	0.60542
	848.1	0.61026
	848	0.61725
	847.9	0.62121
	847.8	0.6237
	847.7	0.62293
	847.6	0.61945
	847.5	0.61354
	847.4	0.60499
	847.3	0.59907
	847.2	0.60192
	847.1	0.60854
	847	0.61124
	846.9	0.61353
	846.8	0.61251
	846.7	0.60809
	846.6	0.60741
	846.5	0.61533
	846.4	0.61919
	846.3	0.61743
	846.2	0.6145
	846.1	0.6123
	846	0.60622
	845.9	0.60416
	845.8	0.60774
	845.7	0.61566
	845.6	0.62742
	845.5	0.63465
	845.4	0.6361
	845.3	0.63123
	845.2	0.62426
	845.1	0.61497
	845	0.60987
	844.9	0.60885
	844.8	0.60984
	844.7	0.61801
	844.6	0.63279

[truncated: 47 more sheets: Fig. 3a, Fig. 3b, Fig. 3c, Fig. 3d, Fig. 3e, Fig. 3f, Fig. 4b, Fig. 4c, Fig. 4d, Fig. 4e, Fig. 5a, Fig. 5b, Fig. 5c, Fig. 5d, Fig. 5e, Fig. 5f, Fig S1, Fig. S2, Fig. S4, Fig. S5 …]
